# Supplementary material for: Pushing the limits of the hydrogen bond enhanced halogen bond—the case of the C–H hydrogen bond
Source: Chem Sci. 2022 Aug 31;13(37):11156–62. doi: 10.1039/d2sc03792k (PMC9516949; doi:10.1039/d2sc03792k)
Supplement: SC-013-D2SC03792K-s002 [file SC-013-D2SC03792K-s002.cif]

# Electronic Supplementary Material (ESI) for Chemical Science.
# This journal is © The Royal Society of Chemistry 2022

####################################################################### 
# 
# This file contains crystal structure data downloaded from the 
# Cambridge Structural Database (CSD) hosted by the Cambridge 
# Crystallographic Data Centre (CCDC).
# 
# Full information about CCDC data access policies and citation 
# guidelines are available at http://www.ccdc.cam.ac.uk/access/V1 
# 
# Audit and citation data items may have been added by the CCDC. 
# Please retain this information to preserve the provenance of 
# this file and to allow appropriate attribution of the data. 
# 
#######################################################################

data_umt_ob193
_database_code_depnum_ccdc_archive 'CCDC 2075098'
loop_
_audit_author_name
_audit_author_address
'Dan Decato'
;University of Montana
United States of America
;
_audit_update_record             
;
2021-04-02 deposited with the CCDC.	2022-08-31 downloaded from the CCDC.
;
_audit_creation_date             2020-06-12
_audit_creation_method           
;
Olex2 1.2
(compiled 2018.05.29 svn.r3508 for OlexSys, GUI svn.r5506)
;
_shelx_SHELXL_version_number     2018/3
_chemical_name_common            ?
_chemical_name_systematic        ?
_chemical_formula_moiety         'C23 H16 I2 N, I'
_chemical_formula_sum            'C23 H16 I3 N'
_chemical_formula_weight         687.07
_chemical_melting_point          ?
loop_
_atom_type_symbol
_atom_type_description
_atom_type_scat_dispersion_real
_atom_type_scat_dispersion_imag
_atom_type_scat_source
C C 0.0033 0.0016 'International Tables Vol C Tables 4.2.6.8 and 6.1.1.4'
H H 0.0000 0.0000 'International Tables Vol C Tables 4.2.6.8 and 6.1.1.4'
I I -0.4742 1.8119 'International Tables Vol C Tables 4.2.6.8 and 6.1.1.4'
N N 0.0061 0.0033 'International Tables Vol C Tables 4.2.6.8 and 6.1.1.4'

_shelx_space_group_comment       
;
The symmetry employed for this shelxl refinement is uniquely defined
by the following loop, which should always be used as a source of
symmetry information in preference to the above space-group names.
They are only intended as comments.
;
_space_group_crystal_system      orthorhombic
_space_group_IT_number           60
_space_group_name_H-M_alt        'P b c n'
_space_group_name_Hall           '-P 2n 2ab'
loop_
_space_group_symop_operation_xyz
'x, y, z'
'-x+1/2, -y+1/2, z+1/2'
'-x, y, -z+1/2'
'x+1/2, -y+1/2, -z'
'-x, -y, -z'
'x-1/2, y-1/2, -z-1/2'
'x, -y, z-1/2'
'-x-1/2, y-1/2, z'

_cell_length_a                   21.1343(8)
_cell_length_b                   13.7339(7)
_cell_length_c                   7.3280(3)
_cell_angle_alpha                90
_cell_angle_beta                 90
_cell_angle_gamma                90
_cell_volume                     2127.00(16)
_cell_formula_units_Z            4
_cell_measurement_reflns_used    5183
_cell_measurement_temperature    100
_cell_measurement_theta_max      25.034
_cell_measurement_theta_min      2.966
_shelx_estimated_absorpt_T_max   0.957
_shelx_estimated_absorpt_T_min   0.417
_exptl_absorpt_coefficient_mu    4.416
_exptl_absorpt_correction_T_max  0.7452
_exptl_absorpt_correction_T_min  0.5974
_exptl_absorpt_correction_type   multi-scan
_exptl_absorpt_process_details   
'SADABS-2016/2 (Bruker,2016/2) was used for absorption correction. wR2(int) was 0.0783 before and 0.0607 after correction. The Ratio of minimum to maximum transmission is 0.8017. The \l/2 correction factor is Not present.'
_exptl_absorpt_special_details   ?
_exptl_crystal_colour            ?
_exptl_crystal_density_diffrn    2.146
_exptl_crystal_density_meas      ?
_exptl_crystal_density_method    ?
_exptl_crystal_description       needle
_exptl_crystal_F_000             1280
_exptl_crystal_size_max          0.24
_exptl_crystal_size_mid          0.01
_exptl_crystal_size_min          0.01
_exptl_transmission_factor_max   ?
_exptl_transmission_factor_min   ?
_diffrn_reflns_av_R_equivalents  0.1025
_diffrn_reflns_av_unetI/netI     0.0325
_diffrn_reflns_Laue_measured_fraction_full 0.998
_diffrn_reflns_Laue_measured_fraction_max 0.998
_diffrn_reflns_limit_h_max       25
_diffrn_reflns_limit_h_min       -25
_diffrn_reflns_limit_k_max       16
_diffrn_reflns_limit_k_min       -16
_diffrn_reflns_limit_l_max       8
_diffrn_reflns_limit_l_min       -8
_diffrn_reflns_number            28749
_diffrn_reflns_point_group_measured_fraction_full 0.998
_diffrn_reflns_point_group_measured_fraction_max 0.998
_diffrn_reflns_theta_full        25.077
_diffrn_reflns_theta_max         25.077
_diffrn_reflns_theta_min         2.966
_diffrn_ambient_temperature      100
_diffrn_detector                 'Bruker Photon-100 area detector'
_diffrn_detector_area_resol_mean 10.5
_diffrn_detector_type            'CMOS area detector'
_diffrn_measured_fraction_theta_full 0.998
_diffrn_measured_fraction_theta_max 0.998
_diffrn_measurement_device       'Fixed Chi Three-Circle Diffractometer'
_diffrn_measurement_device_type  'Bruker D8 VENTURE Duo'
_diffrn_measurement_method       '\w and \f scans'
_diffrn_radiation_monochromator  'TRIUMPH graphite'
_diffrn_radiation_probe          X-ray
_diffrn_radiation_type           MoK\a
_diffrn_radiation_wavelength     0.71073
_diffrn_source                   'sealed tube'
_diffrn_source_type              fine-focus
_diffrn_standards_number         0
_reflns_Friedel_coverage         0.000
_reflns_Friedel_fraction_full    .
_reflns_Friedel_fraction_max     .
_reflns_number_gt                1459
_reflns_number_total             1892
_reflns_special_details          
;
 Reflections were merged by SHELXL according to the crystal
 class for the calculation of statistics and refinement.
 
 _reflns_Friedel_fraction is defined as the number of unique
 Friedel pairs measured divided by the number that would be
 possible theoretically, ignoring centric projections and
 systematic absences.
;
_reflns_threshold_expression     'I > 2\s(I)'
_computing_cell_refinement       'SAINT V8.38A (BRUKER, 2016)'
_computing_data_collection       'APEX3 (Bruker-AXS, 2016)'
_computing_data_reduction        'SAINT V8.38A (BRUKER, 2016)'
_computing_molecular_graphics    'Olex2 (Dolomanov et al., 2009)'
_computing_publication_material  'Olex2 (Dolomanov et al., 2009)'
_computing_structure_refinement  'ShelXL (Sheldrick, 2015)'
_computing_structure_solution    'ShelXT (Sheldrick, 2015)'
_refine_diff_density_max         0.531
_refine_diff_density_min         -0.526
_refine_diff_density_rms         0.133
_refine_ls_extinction_coef       .
_refine_ls_extinction_method     none
_refine_ls_goodness_of_fit_ref   1.053
_refine_ls_hydrogen_treatment    constr
_refine_ls_matrix_type           full
_refine_ls_number_parameters     127
_refine_ls_number_reflns         1892
_refine_ls_number_restraints     0
_refine_ls_R_factor_all          0.0453
_refine_ls_R_factor_gt           0.0251
_refine_ls_restrained_S_all      1.053
_refine_ls_shift/su_max          0.003
_refine_ls_shift/su_mean         0.000
_refine_ls_structure_factor_coef Fsqd
_refine_ls_weighting_details     
'w=1/[\s^2^(Fo^2^)+(0.0133P)^2^+0.3762P] where P=(Fo^2^+2Fc^2^)/3'
_refine_ls_weighting_scheme      calc
_refine_ls_wR_factor_gt          0.0345
_refine_ls_wR_factor_ref         0.0382
_refine_special_details          ?
_olex2_refinement_description    
;
1. Fixed Uiso
 At 1.2 times of:
  All C(H) groups
 At 1.5 times of:
  All C(H,H,H) groups
2. Others
 Fixed Sof: H12A(0.5) H12B(0.5) H12C(0.5) H13A(0.5) H13B(0.5) H13C(0.5)
3.a Aromatic/amide H refined with riding coordinates:
 C1(H1), C8(H8), C9(H9), C10(H10), C11(H11)
3.b Idealised Me refined as rotating group:
 C12(H12A,H12B,H12C), C13(H13A,H13B,H13C)
;
_atom_sites_solution_hydrogens   geom
_atom_sites_solution_primary     dual
_atom_sites_solution_secondary   ?
loop_
_atom_site_label
_atom_site_type_symbol
_atom_site_fract_x
_atom_site_fract_y
_atom_site_fract_z
_atom_site_U_iso_or_equiv
_atom_site_adp_type
_atom_site_occupancy
_atom_site_site_symmetry_order
_atom_site_calc_flag
_atom_site_refinement_flags_posn
_atom_site_refinement_flags_adp
_atom_site_refinement_flags_occupancy
_atom_site_disorder_assembly
_atom_site_disorder_group
I1 I 0.64653(2) 0.68482(2) 0.35677(3) 0.01305(7) Uani 1 1 d . . . . .
I2 I 0.500000 0.82133(3) 0.250000 0.01410(9) Uani 1 2 d S T P . .
N1 N 0.500000 0.2072(3) 0.250000 0.0105(11) Uani 1 2 d S T P . .
C1 C 0.55350(18) 0.2559(3) 0.2896(5) 0.0114(9) Uani 1 1 d . . . . .
H1 H 0.590864 0.220390 0.317489 0.014 Uiso 1 1 calc R . . . .
C2 C 0.55516(18) 0.3556(3) 0.2906(5) 0.0104(9) Uani 1 1 d . . . . .
C3 C 0.500000 0.4092(4) 0.250000 0.0116(13) Uani 1 2 d S T P . .
C4 C 0.61368(18) 0.4046(3) 0.3326(5) 0.0114(9) Uani 1 1 d . . . . .
C5 C 0.66069(17) 0.4474(3) 0.3684(6) 0.0118(9) Uani 1 1 d . . . . .
C6 C 0.71876(18) 0.4951(3) 0.4157(5) 0.0132(9) Uani 1 1 d . . . . .
C7 C 0.72469(17) 0.5962(3) 0.4251(5) 0.0123(9) Uani 1 1 d . . . . .
C8 C 0.78134(18) 0.6390(3) 0.4785(5) 0.0144(10) Uani 1 1 d . . . . .
H8 H 0.784982 0.707860 0.484407 0.017 Uiso 1 1 calc R . . . .
C9 C 0.83249(19) 0.5805(3) 0.5231(6) 0.0194(10) Uani 1 1 d . . . . .
H9 H 0.870945 0.609468 0.562455 0.023 Uiso 1 1 calc R . . . .
C10 C 0.82805(18) 0.4805(3) 0.5110(6) 0.0196(11) Uani 1 1 d . . . . .
H10 H 0.863711 0.441083 0.538731 0.024 Uiso 1 1 calc R . . . .
C11 C 0.77197(17) 0.4378(3) 0.4587(5) 0.0150(9) Uani 1 1 d . . . . .
H11 H 0.769131 0.368861 0.451456 0.018 Uiso 1 1 calc R . . . .
C12 C 0.500000 0.0998(4) 0.250000 0.0158(14) Uani 1 2 d S T P . .
H12A H 0.516527 0.075990 0.133271 0.024 Uiso 0.5 1 calc GR . . A -1
H12B H 0.456685 0.075990 0.267086 0.024 Uiso 0.5 1 calc GR . . A -1
H12C H 0.526788 0.075990 0.349643 0.024 Uiso 0.5 1 calc GR . . A -1
C13 C 0.500000 0.5175(4) 0.250000 0.0205(15) Uani 1 2 d S T P . .
H13A H 0.505836 0.541266 0.374957 0.031 Uiso 0.5 1 calc GR . . B -1
H13B H 0.459560 0.541266 0.202099 0.031 Uiso 0.5 1 calc GR . . B -1
H13C H 0.534604 0.541266 0.172944 0.031 Uiso 0.5 1 calc GR . . B -1

loop_
_atom_site_aniso_label
_atom_site_aniso_U_11
_atom_site_aniso_U_22
_atom_site_aniso_U_33
_atom_site_aniso_U_23
_atom_site_aniso_U_13
_atom_site_aniso_U_12
I1 0.01341(12) 0.01037(13) 0.01537(13) 0.00115(14) -0.00056(12) -0.00028(13)
I2 0.01377(17) 0.0147(2) 0.01386(19) 0.000 0.00190(15) 0.000
N1 0.012(2) 0.009(3) 0.011(3) 0.000 0.004(2) 0.000
C1 0.010(2) 0.014(2) 0.010(2) -0.0016(18) 0.0014(18) 0.0011(18)
C2 0.011(2) 0.012(2) 0.008(2) 0.0005(17) 0.0037(17) 0.0000(17)
C3 0.015(3) 0.014(3) 0.005(3) 0.000 0.000(3) 0.000
C4 0.012(2) 0.011(2) 0.012(2) 0.0005(19) 0.0027(18) 0.0059(17)
C5 0.014(2) 0.009(2) 0.012(2) 0.0017(19) 0.0026(18) 0.0021(17)
C6 0.015(2) 0.017(2) 0.007(2) 0.0016(18) 0.0000(17) 0.0028(19)
C7 0.012(2) 0.014(2) 0.011(2) -0.0012(18) 0.0013(17) 0.0022(17)
C8 0.020(2) 0.013(2) 0.010(2) -0.0028(18) -0.0016(19) -0.0029(18)
C9 0.018(2) 0.026(3) 0.014(2) -0.001(2) -0.0014(19) -0.0020(19)
C10 0.011(2) 0.024(3) 0.023(3) 0.004(2) -0.0029(19) 0.0070(19)
C11 0.014(2) 0.015(2) 0.016(2) -0.004(2) 0.0043(18) -0.0017(19)
C12 0.019(3) 0.008(3) 0.021(4) 0.000 -0.004(3) 0.000
C13 0.021(3) 0.021(4) 0.020(4) 0.000 -0.003(3) 0.000

_geom_special_details            
;
 All esds (except the esd in the dihedral angle between two l.s. planes)
 are estimated using the full covariance matrix.  The cell esds are taken
 into account individually in the estimation of esds in distances, angles
 and torsion angles; correlations between esds in cell parameters are only
 used when they are defined by crystal symmetry.  An approximate (isotropic)
 treatment of cell esds is used for estimating esds involving l.s. planes.
;
loop_
_geom_bond_atom_site_label_1
_geom_bond_atom_site_label_2
_geom_bond_distance
_geom_bond_site_symmetry_2
_geom_bond_publ_flag
I1 C7 2.112(4) . ?
N1 C1 1.345(4) . ?
N1 C1 1.345(4) 3_655 ?
N1 C12 1.475(7) . ?
C1 C2 1.370(5) . ?
C2 C3 1.411(5) . ?
C2 C4 1.441(5) . ?
C3 C13 1.487(8) . ?
C4 C5 1.183(5) . ?
C5 C6 1.434(5) . ?
C6 C7 1.395(6) . ?
C6 C11 1.408(5) . ?
C7 C8 1.390(5) . ?
C8 C9 1.386(5) . ?
C9 C10 1.379(6) . ?
C10 C11 1.377(5) . ?

loop_
_geom_angle_atom_site_label_1
_geom_angle_atom_site_label_2
_geom_angle_atom_site_label_3
_geom_angle
_geom_angle_site_symmetry_1
_geom_angle_site_symmetry_3
_geom_angle_publ_flag
C1 N1 C1 120.4(5) 3_655 . ?
C1 N1 C12 119.8(2) . . ?
C1 N1 C12 119.8(2) 3_655 . ?
N1 C1 C2 121.3(4) . . ?
C1 C2 C3 120.0(4) . . ?
C1 C2 C4 119.4(4) . . ?
C3 C2 C4 120.7(4) . . ?
C2 C3 C2 117.0(5) 3_655 . ?
C2 C3 C13 121.5(3) 3_655 . ?
C2 C3 C13 121.5(3) . . ?
C5 C4 C2 178.0(4) . . ?
C4 C5 C6 177.3(4) . . ?
C7 C6 C5 122.9(4) . . ?
C7 C6 C11 118.3(4) . . ?
C11 C6 C5 118.8(4) . . ?
C6 C7 I1 119.4(3) . . ?
C8 C7 I1 119.8(3) . . ?
C8 C7 C6 120.8(4) . . ?
C9 C8 C7 119.5(4) . . ?
C10 C9 C8 120.6(4) . . ?
C11 C10 C9 120.0(4) . . ?
C10 C11 C6 120.7(4) . . ?

_shelx_res_file                  
;
TITL umt_ob193_a.res in Pbcn
    umt_ob193.res
    created by SHELXL-2018/3 at 23:08:52 on 12-Jun-2020
REM Old TITL UMT_OB193 in Pbcn
REM SHELXT solution in Pbcn: R1 0.058, Rweak 0.004, Alpha 0.034
REM <I/s> 0.439 for 311 systematic absences, Orientation as input
REM Formula found by SHELXT: C21 N3 I3
CELL 0.71073 21.1343 13.7339 7.328 90 90 90
ZERR 4 0.0008 0.0007 0.0003 0 0 0
LATT 1
SYMM 0.5-X,0.5-Y,0.5+Z
SYMM -X,+Y,0.5-Z
SYMM 0.5+X,0.5-Y,-Z
SFAC C H I N
UNIT 92 64 12 4

L.S. 20
PLAN  20
SIZE 0.01 0.01 0.24
TEMP -173.15
BOND
MORE -1
list 4
fmap 2 53
ACTA
REM <olex2.extras>
REM <HklSrc "%.\\UMT_OB193.hkl">
REM </olex2.extras>

WGHT    0.013300    0.376200
FVAR       0.18921
I1    3    0.646534    0.684815    0.356771    11.00000    0.01341    0.01037 =
         0.01537    0.00115   -0.00056   -0.00028
I2    3    0.500000    0.821331    0.250000    10.50000    0.01377    0.01466 =
         0.01386    0.00000    0.00190    0.00000
N1    4    0.500000    0.207197    0.250000    10.50000    0.01201    0.00859 =
         0.01100    0.00000    0.00351    0.00000
C1    1    0.553502    0.255863    0.289636    11.00000    0.00981    0.01421 =
         0.01007   -0.00161    0.00143    0.00114
AFIX  43
H1    2    0.590864    0.220390    0.317489    11.00000   -1.20000
AFIX   0
C2    1    0.555160    0.355591    0.290619    11.00000    0.01075    0.01215 =
         0.00817    0.00048    0.00371   -0.00002
C3    1    0.500000    0.409238    0.250000    10.50000    0.01543    0.01444 =
         0.00496    0.00000   -0.00002    0.00000
C4    1    0.613676    0.404631    0.332640    11.00000    0.01176    0.01062 =
         0.01176    0.00048    0.00272    0.00586
C5    1    0.660689    0.447372    0.368386    11.00000    0.01423    0.00924 =
         0.01199    0.00174    0.00258    0.00208
C6    1    0.718764    0.495140    0.415732    11.00000    0.01520    0.01718 =
         0.00732    0.00161    0.00003    0.00280
C7    1    0.724686    0.596210    0.425071    11.00000    0.01249    0.01377 =
         0.01076   -0.00121    0.00134    0.00225
C8    1    0.781339    0.638988    0.478509    11.00000    0.02033    0.01259 =
         0.01030   -0.00277   -0.00162   -0.00291
AFIX  43
H8    2    0.784982    0.707860    0.484407    11.00000   -1.20000
AFIX   0
C9    1    0.832486    0.580450    0.523138    11.00000    0.01796    0.02644 =
         0.01386   -0.00132   -0.00140   -0.00202
AFIX  43
H9    2    0.870945    0.609468    0.562455    11.00000   -1.20000
AFIX   0
C10   1    0.828049    0.480506    0.510987    11.00000    0.01108    0.02439 =
         0.02340    0.00368   -0.00290    0.00698
AFIX  43
H10   2    0.863711    0.441083    0.538731    11.00000   -1.20000
AFIX   0
C11   1    0.771969    0.437787    0.458671    11.00000    0.01421    0.01497 =
         0.01584   -0.00366    0.00434   -0.00173
AFIX  43
H11   2    0.769131    0.368861    0.451456    11.00000   -1.20000
AFIX   0
C12   1    0.500000    0.099776    0.250000    10.50000    0.01851    0.00767 =
         0.02119    0.00000   -0.00428    0.00000
PART -1
AFIX 137
H12A  2    0.516527    0.075990    0.133271    10.50000   -1.50000
H12B  2    0.456685    0.075990    0.267086    10.50000   -1.50000
H12C  2    0.526788    0.075990    0.349643    10.50000   -1.50000
AFIX   0
PART 0
C13   1    0.500000    0.517481    0.250000    10.50000    0.02077    0.02096 =
         0.01969    0.00000   -0.00262    0.00000
PART -1
AFIX 137
H13A  2    0.505836    0.541266    0.374957    10.50000   -1.50000
H13B  2    0.459560    0.541266    0.202099    10.50000   -1.50000
H13C  2    0.534604    0.541266    0.172944    10.50000   -1.50000
AFIX   0
HKLF 4


REM  umt_ob193_a.res in Pbcn
REM wR2 = 0.0382, GooF = S = 1.053, Restrained GooF = 1.053 for all data
REM R1 = 0.0251 for 1459 Fo > 4sig(Fo) and 0.0453 for all 1892 data
REM 127 parameters refined using 0 restraints

END

WGHT      0.0133      0.3762

REM Highest difference peak  0.531,  deepest hole -0.526,  1-sigma level  0.133
Q1    1   0.7989  0.4567  0.5518  11.00000  0.05    0.53
Q2    1   0.6199  0.8038  0.4229  11.00000  0.05    0.51
Q3    1   0.6839  0.8007  0.2416  11.00000  0.05    0.49
Q4    1   0.5000  0.1585  0.2500  10.50000  0.05    0.48
Q5    1   0.6459  0.4166  0.1542  11.00000  0.05    0.46
Q6    1   0.4401  0.7396  0.2186  11.00000  0.05    0.46
Q7    1   0.9012  0.6608  0.8039  11.00000  0.05    0.45
Q8    1   0.7412  0.6250  0.5087  11.00000  0.05    0.43
Q9    1   0.5229  0.3410  0.0689  11.00000  0.05    0.42
Q10   1   0.7208  0.7437  0.4665  11.00000  0.05    0.40
Q11   1   0.8746  0.5442  0.4008  11.00000  0.05    0.40
Q12   1   0.5018  0.1439  0.0335  11.00000  0.05    0.40
Q13   1   0.7941  0.6043  0.3109  11.00000  0.05    0.40
Q14   1   0.6966  0.6167  0.3934  11.00000  0.05    0.39
Q15   1   0.6044  0.6349  0.4151  11.00000  0.05    0.39
Q16   1   0.6565  0.6479  0.4643  11.00000  0.05    0.39
Q17   1   0.6085  0.2589  0.4183  11.00000  0.05    0.39
Q18   1   0.5210  0.5392  0.3979  11.00000  0.05    0.38
Q19   1   0.6602  0.7309  0.5876  11.00000  0.05    0.38
Q20   1   0.5592  0.1419  0.4468  11.00000  0.05    0.38
;
_shelx_res_checksum              96676
_shelx_hkl_file                  
;
   0   0  -1   -0.30    8.50
   0   0  -1    4.50   13.40
   0   0   1   14.30   10.50
   0   0   1   11.60    9.60
   0   0  -1    4.50    7.50
   0   0  -2 2130.69   55.39
   0   0   2 2142.49   50.09
   0   0   2 2087.39   51.39
   0   0   2 2131.69   55.89
   0   0  -2 2159.28   50.09
   0   0  -2 2144.29   52.89
   0   0  -3    5.20   18.80
   0   0   3   -4.40   18.60
   0   0   3    2.80   21.20
   0   0   3    2.80   18.60
   0   0  -3   -5.60   21.00
   0   0  -3   12.60   16.60
   0   0  -4   33.60   25.80
   0   0   4    9.50   24.70
   0   0   4   32.30   22.70
   0   0   4   24.40   22.20
   0   0  -4   60.59   21.40
   0   0   5   -1.00   27.30
   0   0  -5   57.29   30.00
   0   0   5    4.20   20.60
   0   0  -5   18.80   23.40
   0   0   5  -19.90   25.00
   0   0   6    9.70   25.30
   0   0   6  -49.10   31.20
   0   0   6   -0.80   31.70
   0   0  -7    3.70   45.50
   0   0   7   48.30   34.10
   0   0  -7   40.60   39.30
   0   0   7    6.50   36.50
   0   0   7  -34.30   40.40
   0   0  -8 1110.69   98.29
   0   0   8 1232.98   93.69
   0   0  -8 1112.09   83.79
   0   0   8 1089.39   62.49
   0   1  -1    0.50   11.70
   0  -1  -1   -3.30   11.00
   0  -1  -1    4.10    9.00
   0   1   1  -10.80   12.80
   0  -1   1    8.80    7.10
   0  -1   1   -8.60   11.00
   0   1   1   15.70   12.60
   0   1  -1   -2.60    6.70
   0  -1  -1   -0.40   10.80
   0   1   1   13.60   10.80
   0   1  -1   -9.40   11.20
   0   1   2  -15.80   18.70
   0  -1  -2    3.70   16.50
   0  -1  -2   -5.00   15.60
   0   1   2   16.00   18.90
   0   1  -2    0.80   13.10
   0  -1  -2    2.40   18.30
   0   1   2   15.00   16.40
   0  -1   2    5.50   13.00
   0  -1   2    9.90   17.30
   0   1  -2  -15.00   15.20
   0  -1   2   27.00   19.80
   0   1   3   19.30   21.30
   0  -1  -3  -32.10   21.80
   0   1   3  -17.10   22.40
   0   1  -3  -13.40   16.60
   0   1  -3   -2.50   22.40
   0  -1   3   15.50   16.10
   0  -1   3  -20.80   21.10
   0  -1  -3  -19.80   20.90
   0   1   3  -26.40   18.60
   0  -1   3   -2.40   19.30
   0  -1  -3    6.10   18.40
   0   1   4   29.10   22.50
   0  -1   4  -10.00   18.00
   0  -1  -4   -8.10   24.40
   0   1   4   20.70   21.50
   0  -1  -4   -2.10   24.50
   0   1   4   -4.70   23.80
   0  -1   4   12.60   17.90
   0  -1   4  -16.30   23.70
   0   1  -4  -22.70   21.20
   0   1  -4   11.80   24.50
   0   1  -5  -41.50   28.60
   0   1   5    0.50   26.60
   0   1   5   17.00   20.80
   0  -1   5    6.90   28.50
   0  -1   5   12.00   21.40
   0  -1  -5   33.00   30.40
   0  -1   5   -8.40   25.60
   0   1   5   37.20   29.10
   0  -1  -6   13.20   27.00
   0   1  -6    3.70   33.30
   0   1   6   17.40   34.50
   0   1   6   -8.20   31.10
   0  -1   6   10.80   30.50
   0   1   6   25.40   34.40
   0  -1   6   17.00   26.30
   0  -1   6   14.50   34.00
   0   1   7  -20.20   38.50
   0   1  -7   35.20   38.60
   0   1   7   17.70   34.90
   0   1  -7    1.90   47.20
   0   1   7   49.70   40.20
   0  -1  -7   74.09   53.39
   0  -1   7    3.20   29.50
   0  -1   7   14.60   39.90
   0  -1  -8  -44.80   57.99
   0  -1   8  -39.40   49.99
   0   1  -8  -78.79   46.40
   0  -1   8  -15.50   33.00
   0   1   8  -18.70   38.60
   0  -1  -8  -20.30   48.10
   0   1   8   -4.80   51.29
   0   1  -8 -127.79   60.49
   0  -2   0 1839.92   45.10
   0  -2   0 1875.21   41.90
   0   2   0 1875.91   44.40
   0   2  -1   -1.20    9.00
   0  -2  -1   10.10   12.70
   0   2   1    7.70   13.70
   0  -2  -1   15.60   14.50
   0   2  -1    6.90   15.40
   0  -2   1   -1.90   19.20
   0  -2  -1   12.60   16.20
   0   2  -1    9.10   15.40
   0   2   1  -18.80   15.10
   0  -2   1   14.00   14.40
   0   2   1   19.40   15.30
   0  -2  -2 2595.44   64.99
   0   2   2 2584.34   64.39
   0   2  -2 2541.45   64.59
   0   2   2 2597.34   61.89
   0  -2  -2 2542.55   60.49
   0   2  -2 2631.24   55.19
   0   2   2 2560.74   61.29
   0  -2   2 2499.75   64.49
   0  -2  -2 2582.04   62.99
   0  -2   2 2584.04   54.99
   0  -2  -3 1802.62   51.79
   0   2   3 1807.02   55.79
   0   2   3 1756.12   54.29
   0  -2  -3 1752.72   54.49
   0  -2   3 1725.43   55.49
   0  -2   3 1788.82   44.40
   0  -2   3 1780.82   53.99
   0   2  -3 1857.91   45.70
   0  -2  -3 1760.12   57.69
   0   2   3 1823.72   52.69
   0   2  -3 1803.82   56.69
   0   2  -3 1785.12   53.99
   0   2   4  196.98   28.40
   0   2   4  163.28   25.40
   0   2  -4  163.18   25.40
   0  -2  -4  104.99   23.30
   0  -2   4  128.69   27.40
   0  -2   4  167.58   18.90
   0   2   4  172.48   28.40
   0  -2  -4  164.68   27.10
   0  -2   4  160.78   25.60
   0   2  -4  175.58   29.50
   0   2  -5 2127.39   70.09
   0  -2   5 1999.70   69.09
   0  -2   5 2118.09   57.19
   0   2   5 2025.90   68.59
   0   2  -5 2140.29   74.69
   0  -2  -5 2071.19   76.09
   0   2   5 1979.40   73.29
   0  -2   5 2152.78   73.59
   0   2   5 2055.79   65.79
   0  -2   6   11.60   23.40
   0  -2   6   17.40   31.90
   0   2   6  -25.80   32.50
   0  -2   6   31.40   35.10
   0   2   6   55.29   33.50
   0  -2  -6  -22.00   44.40
   0   2   6   54.39   30.40
   0   2  -6  -25.30   37.50
   0  -2  -7  129.79   49.40
   0  -2   7  122.69   42.90
   0   2  -7   71.69   49.40
   0  -2   7  126.19   42.90
   0   2   7   59.79   40.90
   0   2   7   80.89   46.00
   0  -2  -7  121.89   41.80
   0  -2   7   87.39   31.00
   0   2   7   90.99   42.40
   0   2  -7   80.09   40.90
   0   2  -8  407.86   69.79
   0  -2  -8  300.67   63.59
   0  -2   8  345.37   56.69
   0   2  -8  274.97   61.29
   0   2   8  407.96   59.49
   0   2   8  360.66   45.00
   0  -2   8  415.06   38.80
   0   2   8  352.96   55.09
   0  -3   0  -13.80   14.60
   0  -3   0  -26.60   18.80
   0   3   0   -2.90   15.80
   0   3   0   18.00   18.80
   0  -3  -1    5.90   16.40
   0  -3  -1   12.60   15.90
   0   3  -1   -7.20   10.40
   0   3  -1   10.10   17.50
   0  -3  -1  -13.60   14.90
   0  -3   1   -8.10   13.60
   0   3   1   16.00   17.90
   0   3   1   10.50   16.70
   0   3  -1  -17.80   14.10
   0   3   1    6.40   22.00
   0  -3   1   12.30   17.70
   0   3   2    8.40   23.30
   0  -3   2   -2.20   18.80
   0   3   2    9.70   19.70
   0   3  -2    7.30   20.00
   0   3  -2   -7.00   11.20
   0  -3   2  -13.00   19.70
   0  -3  -2   14.10   17.50
   0  -3  -2   14.50   17.30
   0   3  -2   10.20   15.80
   0   3   2   -2.30   17.50
   0  -3  -2   -1.10   19.00
   0  -3   2   -2.90   11.40
   0   3   3  -20.20   21.70
   0  -3   3    8.80   12.10
   0  -3   3   22.40   21.70
   0  -3   3  -17.30   21.30
   0   3  -3  -31.30   16.10
   0  -3  -3   19.90   18.50
   0   3  -3  -19.80   18.60
   0   3   3   19.80   20.90
   0   3   3  -19.90   19.00
   0  -3  -3  -14.20   21.10
   0   3  -3  -12.80   20.70
   0  -3  -4   15.80   24.90
   0   3   4   24.80   22.30
   0  -3   4  -10.60   19.40
   0  -3   4  -19.60   16.20
   0  -3  -4   -3.20   24.80
   0   3   4   -2.80   25.40
   0   3  -4   14.20   26.80
   0   3  -4   29.00   20.50
   0  -3   4    1.60   25.60
   0   3  -4   13.80   19.40
   0   3   4  -52.49   26.10
   0   3   5   53.29   31.70
   0   3  -5    4.00   31.80
   0   3   5   18.60   31.70
   0   3  -5    3.30   25.50
   0  -3   5  -14.10   29.90
   0  -3  -5   10.40   25.20
   0   3   5    1.00   27.10
   0  -3   5  -33.30   26.40
   0  -3   5    3.90   17.10
   0   3  -5   11.80   29.50
   0  -3  -5  -29.70   29.10
   0   3   6   -3.00   33.10
   0  -3   6  -28.40   35.80
   0   3  -6    4.10   33.80
   0  -3   6  -28.70   20.10
   0  -3  -6   -9.60   37.10
   0   3   6    0.10   35.80
   0  -3   6   12.70   32.80
   0   3   6    1.60   32.30
   0   3   7   61.79   43.40
   0   3  -7   20.70   41.00
   0  -3  -7    5.70   46.00
   0   3  -7   39.60   45.30
   0   3   7   75.59   41.10
   0  -3   7  -82.69   40.40
   0   3   7  -16.00   43.30
   0  -3   7  -37.80   41.30
   0  -3   7    9.20   27.80
   0   3   8   19.20   44.50
   0   3   8   10.60   53.59
   0   3   8  -46.80   56.59
   0   3  -8  -42.90   50.29
   0  -3  -8  -74.99   67.89
   0   3  -8   -1.80   62.49
   0  -3   8  -11.50   33.50
   0  -3   8  -27.40   52.09
   0  -4   0  240.58   26.20
   0  -4   0  324.57   28.30
   0   4   0  272.67   28.70
   0   4   0  264.17   29.00
   0   4   0  286.57   24.90
   0   4  -1  684.93   30.90
   0  -4  -1  669.23   33.40
   0   4  -1  666.83   25.30
   0  -4   1  704.33   33.90
   0   4   1  692.73   34.20
   0  -4  -1  673.63   35.00
   0  -4   1  694.13   36.20
   0   4  -1  619.74   31.90
   0   4   1  650.03   38.70
   0   4   1  708.43   35.50
   0  -4  -1  659.33   33.70
   0  -4   2   46.50   13.20
   0  -4  -2   23.00   18.00
   0  -4  -2   32.70   20.70
   0   4  -2    8.80   17.30
   0  -4   2   21.80   16.50
   0   4  -2   21.60   17.50
   0  -4   2   21.50   20.70
   0   4   2   42.40   21.30
   0   4   2   32.00   19.20
   0   4   2   32.90   21.70
   0   4  -2   21.30   13.50
   0   4  -3 3027.60   79.79
   0   4   3 3048.60   80.89
   0  -4  -3 3055.79   78.09
   0   4  -3 2947.31   66.39
   0  -4   3 2931.71   79.49
   0   4  -3 2948.00   77.69
   0  -4  -3 3002.10   74.89
   0   4   3 3009.30   75.69
   0   4   3 3002.00   78.89
   0  -4   3 2978.80   65.89
   0  -4  -4   70.39   22.70
   0   4   4  -36.40   28.20
   0  -4   4   30.00   24.10
   0   4  -4   43.60   23.30
   0   4  -4   31.90   21.30
   0   4   4   21.70   24.60
   0  -4   4    7.70   26.30
   0  -4  -4   20.10   26.50
   0   4  -4   44.80   25.90
   0  -4   4   30.60   16.10
   0   4   4   41.70   27.60
   0  -4  -5 4111.79  106.39
   0   4   5 3907.01  101.49
   0   4  -5 3939.81  108.09
   0  -4   5 3931.31  101.09
   0   4  -5 3782.42  103.19
   0  -4  -5 3688.93   98.59
   0   4   5 3876.31  103.99
   0  -4   5 3862.61   86.09
   0   4   5 3976.10  110.49
   0  -4   5 3699.43  102.19
   0   4   6   24.60   37.20
   0  -4  -6  -52.99   37.90
   0   4  -6   22.10   36.70
   0  -4   6    9.90   21.60
   0  -4   6   54.79   35.50
   0  -4  -6   18.30   32.00
   0   4   6  -23.60   36.50
   0  -4   6   39.00   35.60
   0   4   6  -37.20   32.00
   0  -4  -7  300.47   56.99
   0   4   7  347.97   46.00
   0  -4   7  321.07   48.40
   0   4   7  319.97   48.40
   0  -4  -7  367.96   63.29
   0   4  -7  405.16   56.49
   0  -4   7  407.26   52.29
   0   4   7  237.78   51.19
   0  -4   7  330.57   37.20
   0   4  -7  381.86   58.69
   0   4   8   95.39   55.89
   0  -4  -8 -100.19   48.50
   0   4   8  117.29   54.29
   0  -4  -8  -49.60   73.99
   0   4  -8   46.20   62.99
   0   4  -8   60.19   54.49
   0  -4   8  -28.00   52.59
   0   4   8   -0.30   58.69
   0   5   0  -16.70   15.30
   0   5   0    0.50   21.60
   0   5   0   22.50   21.00
   0  -5   0  -21.50   18.50
   0  -5   0  -18.60   26.20
   0  -5  -1  -10.90   20.30
   0   5   1  -21.60   19.90
   0  -5   1  -10.20   20.30
   0   5  -1   -9.40   20.50
   0  -5  -1   -7.60   18.80
   0  -5   1   -4.80   19.30
   0   5   1  -24.20   16.60
   0   5  -1   -9.20   16.90
   0   5  -1  -17.40   17.10
   0   5   1   -7.00   19.80
   0  -5   2   -6.20   17.30
   0   5   2   -1.10   20.30
   0   5  -2  -10.50   22.40
   0   5   2   16.50   21.90
   0  -5   2    9.30   21.70
   0   5  -2   14.00   15.60
   0  -5  -2   32.10   20.70
   0   5  -2  -30.30   21.70
   0   5   2    3.30   21.70
   0  -5  -2    4.90   19.30
   0   5  -3  -14.10   14.80
   0  -5   3   -1.70   19.30
   0   5   3   -1.20   22.10
   0  -5  -3  -31.70   22.90
   0  -5  -3  -41.00   19.40
   0   5  -3   30.10   24.40
   0   5   3   22.30   24.40
   0   5   3  -18.40   23.90
   0  -5   3   -1.70   13.00
   0  -5   3    5.00   24.10
   0   5  -3   21.50   24.90
   0   5   4   25.70   31.60
   0  -5   4   -3.90   14.70
   0  -5   4  -14.50   19.90
   0   5   4  -25.50   26.20
   0  -5  -4   -3.30   26.30
   0   5   4   37.40   24.60
   0  -5   4   -5.40   21.10
   0   5  -4    3.20   27.70
   0   5  -4   14.60   28.80
   0  -5  -4   11.60   26.80
   0   5   5   31.80   33.10
   0  -5   5  -40.10   30.80
   0  -5   5  -12.90   17.30
   0   5  -5    4.50   25.90
   0  -5  -5  -40.00   31.40
   0   5   5   30.80   36.10
   0   5  -5   47.40   35.40
   0  -5   5   -8.40   31.40
   0   5   5   24.80   31.00
   0   5  -5   -2.10   31.50
   0  -5  -5    3.30   31.20
   0   5  -6  -16.10   42.30
   0   5  -6   32.00   39.20
   0  -5   6   23.70   36.70
   0  -5  -6    0.10   36.00
   0  -5   6   -6.60   19.90
   0  -5   6  -21.10   36.40
   0  -5  -6   71.49   47.50
   0   5   6   -9.00   35.60
   0   5   6  -22.60   39.00
   0   5   6  -32.00   41.90
   0  -5   7  -14.10   45.40
   0  -5   7   31.40   46.00
   0   5  -7  -56.79   44.20
   0  -5   7   22.40   25.30
   0   5   7   56.89   45.90
   0   5   7  -23.10   43.30
   0   5   7   10.20   48.90
   0  -5  -7   79.89   51.69
   0  -5  -7   41.60   44.40
   0   5  -7   17.00   52.59
   0  -5   8   26.70   57.99
   0  -5  -8   19.30   43.40
   0   5  -8  -26.30   66.29
   0   5   8   70.89   59.39
   0   5   8  -52.89   54.09
   0   5  -8 -155.48   52.59
   0  -5   8   27.90   29.10
   0   6   0 3337.07   78.69
   0   6   0 3278.07   82.09
   0   6   0 3292.27   80.79
   0  -6   0 3231.48   79.79
   0  -6   0 3374.06   85.39
   0   6  -1  378.76   36.80
   0   6   1  422.46   36.90
   0  -6   1  407.86   32.70
   0   6  -1  370.86   26.80
   0   6  -1  401.36   39.50
   0  -6  -1  425.86   30.10
   0   6   1  367.06   38.80
   0   6   1  394.46   33.90
   0  -6   1  431.16   35.40
   0   6  -2  858.11   42.40
   0  -6   2  909.21   40.30
   0  -6  -2  958.50   43.80
   0   6  -2  887.81   45.30
   0  -6   2  905.01   47.00
   0  -6  -2  927.11   41.40
   0   6   2  887.01   42.60
   0   6   2  822.52   43.60
   0   6  -2  894.01   34.10
   0   6   2  953.60   41.70
   0  -6  -3  180.58   28.20
   0  -6   3  214.18   24.60
   0   6  -3  193.68   25.00
   0  -6   3  159.48   24.40
   0   6  -3  173.88   25.50
   0   6   3  169.38   29.40
   0   6   3  235.48   35.40
   0   6  -3  254.47   26.20
   0  -6  -3  188.48   25.10
   0   6   3  201.98   26.10
   0   6   4   61.39   35.30
   0  -6   4  138.99   18.80
   0  -6  -4  146.29   31.20
   0   6  -4   92.89   31.50
   0   6  -4  149.79   27.00
   0   6   4  108.29   31.30
   0   6   4  135.09   29.10
   0  -6   4  124.59   30.40
   0  -6  -4  123.89   26.50
   0   6  -4  150.08   26.30
   0  -6  -5  998.90   53.69
   0   6   5 1155.98   65.79
   0   6  -5  995.80   49.60
   0  -6   5 1239.38   61.99
   0   6   5 1180.68   67.09
   0  -6   5 1227.28   65.39
   0  -6   5 1086.69   39.20
   0   6   5 1187.58   59.89
   0   6  -5 1151.78   67.19
   0  -6  -5 1126.29   75.49
   0   6  -5 1148.99   64.49
   0   6   6   -6.90   37.00
   0  -6   6    3.70   37.80
   0  -6   6   31.80   21.80
   0   6  -6   32.50   41.50
   0   6   6   17.10   38.00
   0  -6   6   32.20   39.70
   0   6  -6   23.00   43.40
   0  -6  -6    2.60   32.70
   0   6   6   12.20   45.80
   0  -6  -6  -37.90   48.80
   0  -6  -7  -10.40   44.20
   0  -6   7   23.40   45.70
   0  -6  -7    8.50   59.89
   0   6   7   60.89   58.19
   0  -6   7   20.80   38.30
   0   6   7    6.50   47.00
   0   6  -7   37.70   56.69
   0  -6   7   52.79   24.50
   0   6  -7   17.10   49.20
   0   6   8  427.56   69.79
   0  -6  -8  569.44   91.99
   0  -6   8  534.75   42.80
   0   6  -8  608.74   72.29
   0  -6   8  659.43   74.39
   0   6   8  562.74   68.79
   0   6  -8  602.74   81.19
   0   7   0   -3.10   19.40
   0   7   0  -18.90   24.80
   0  -7   0   18.20   24.70
   0   7   0  -25.70   24.80
   0  -7   0    4.30   21.40
   0  -7  -1   -8.80   21.70
   0  -7   1   22.40   22.60
   0   7  -1  -12.10   23.80
   0   7   1   33.50   28.00
   0   7   1   13.60   26.10
   0  -7   1   13.00   24.50
   0   7  -1    9.40   25.10
   0  -7  -1   17.30   25.30
   0   7   1  -17.40   23.80
   0   7   2   36.30   24.10
   0  -7   2   21.90   24.30
   0   7   2  -19.10   29.60
   0   7  -2   53.09   26.70
   0  -7   2  -16.20   22.40
   0   7  -2   21.70   26.60
   0  -7  -2   -6.70   23.10
   0   7   2  -49.99   25.60
   0   7   3   29.10   28.80
   0   7  -3   -0.60   26.30
   0   7  -3   25.90   21.80
   0  -7  -3   21.90   27.00
   0   7   3  -41.00   25.30
   0  -7   3    7.00   26.80
   0   7   3  -16.90   32.80
   0  -7   3  -32.20   20.50
   0  -7  -3  -41.70   25.30
   0   7  -3  -16.30   27.60
   0   7   4   41.20   28.60
   0   7  -4  -11.10   30.70
   0   7   4  -11.80   37.20
   0   7   4   11.60   32.70
   0  -7  -4   -7.30   29.60
   0  -7   4  -15.20   29.40
   0   7  -4    8.70   32.40
   0   7  -4  -12.40   26.90
   0  -7   4    6.90   31.50
   0  -7  -4   20.90   28.00
   0   7   5   11.80   37.20
   0  -7   5   57.79   37.10
   0   7  -5  -28.70   38.10
   0   7   5  -39.50   34.30
   0   7   5  -13.40   34.40
   0  -7  -5   21.30   35.80
   0   7  -5   24.10   38.60
   0  -7  -5   -2.70   29.60
   0  -7   5   32.90   36.40
   0  -7   6    8.60   19.90
   0   7   6    2.40   46.10
   0  -7   6   -0.10   41.10
   0   7   6  -41.40   40.70
   0  -7   6   18.60   41.80
   0   7   6  -22.00   49.70
   0  -7  -6   -4.50   45.40
   0   7  -6  -37.30   45.80
   0   7  -6  -46.20   43.90
   0  -7  -6   69.89   38.50
   0   7   7   -5.20   48.50
   0  -7   7   32.10   51.29
   0  -7  -7  -80.49   35.50
   0  -7   7   20.70   22.90
   0   7  -7  -52.39   58.79
   0  -7  -7  -92.19   56.29
   0   7   7   88.89   54.09
   0  -7   7  -33.70   53.89
   0   7  -7   82.59   53.69
   0   7   7  -59.99   47.00
   0  -8   0 4676.13  115.19
   0   8   0 4577.74  111.09
   0  -8   0 4827.32  111.59
   0   8   0 4722.83  116.19
   0   8   0 4797.12  113.59
   0   8   1   46.50   26.80
   0  -8   1   69.49   27.20
   0  -8   1   49.90   25.00
   0   8  -1   97.19   29.20
   0   8   1   -3.90   24.70
   0  -8  -1   63.49   25.10
   0   8  -1   66.39   24.10
   0  -8  -1  102.69   28.00
   0   8  -1   55.19   27.30
   0   8   1   51.69   29.20
   0  -8   2  832.42   51.79
   0   8   2  860.41   50.89
   0  -8  -2  875.61   46.80
   0  -8   2  867.21   49.90
   0   8  -2  969.70   54.69
   0   8   2  916.41   54.39
   0   8  -2  882.71   51.69
   0   8   2  861.41   52.79
   0   8  -3  120.49   32.30
   0  -8   3   94.49   31.30
   0  -8  -3  197.78   35.50
   0   8   3  109.39   30.70
   0   8   3  136.29   35.50
   0   8  -3  114.29   32.70
   0  -8  -3   89.69   32.40
   0   8   3  146.49   32.60
   0  -8   3  144.59   30.80
   0  -8   4  566.64   48.00
   0   8   4  413.06   41.00
   0   8   4  499.55   49.90
   0   8   4  408.26   42.90
   0   8  -4  435.46   46.10
   0  -8   4  468.85   47.30
   0   8  -4  425.76   45.90
   0  -8  -4  361.76   37.60
   0   8  -5  153.28   43.50
   0   8   5  144.79   44.30
   0  -8  -5  200.08   35.80
   0  -8   5  193.58   39.90
   0   8  -5  171.38   44.70
   0  -8   5  186.58   38.90
   0   8   5  176.48   47.70
   0   8   5  122.69   47.60
   0  -8  -5  177.98   41.90
   0   8   6   51.79   44.80
   0  -8   6   56.39   42.90
   0  -8   6   27.20   45.20
   0  -8  -6   51.59   35.60
   0   8  -6   59.39   48.20
   0   8  -6   53.99   48.40
   0  -8  -6  104.09   56.89
   0   8   6  -19.90   46.10
   0   8   7  190.08   60.79
   0   8   7  115.69   47.90
   0  -8  -7   17.90   46.80
   0   8  -7  115.69   58.79
   0   8   7  102.19   54.99
   0   8  -7  183.58   65.19
   0  -8  -7  215.58   70.09
   0  -8   7  143.89   45.60
   0  -8   7  180.18   56.59
   0   9   0  -19.30   28.70
   0  -9   0  -35.10   25.90
   0   9   0   21.10   28.40
   0  -9   0   15.90   26.10
   0   9   0  -28.50   28.40
   0   9   1  -10.20   22.80
   0   9  -1  -21.80   29.30
   0  -9   1   14.00   29.30
   0   9   1   16.50   31.50
   0  -9   1   11.80   26.20
   0  -9  -1   20.00   27.30
   0   9  -1  -24.20   24.00
   0  -9  -1    1.80   26.10
   0   9   1    3.70   26.30
   0   9  -1   18.90   28.90
   0  -9  -2    6.80   27.90
   0   9  -2   -2.90   29.60
   0  -9  -2   -1.50   26.50
   0   9   2  -10.70   28.60
   0   9   2   28.40   31.00
   0   9   2   -3.70   31.80
   0  -9   2    5.80   22.30
   0   9  -2   -6.60   30.70
   0  -9   2   26.80   28.40
   0  -9   3   14.80   31.20
   0  -9  -3  -23.10   35.20
   0  -9   3   -3.20   31.60
   0   9   3  -26.50   33.70
   0   9  -3  -31.10   31.90
   0   9  -3  -35.40   26.20
   0   9   3  -13.60   32.50
   0   9   3  -27.60   32.20
   0  -9  -4    5.80   34.60
   0  -9  -4  -47.70   37.00
   0   9   4   38.40   35.20
   0   9  -4  -78.69   36.60
   0   9   4    7.30   36.90
   0   9   4  -12.40   35.80
   0  -9   4    3.60   34.60
   0   9  -4   10.50   38.60
   0  -9   4    4.70   36.50
   0   9   5   62.69   44.80
   0  -9   5   18.60   39.90
   0   9  -5  -42.90   44.40
   0   9   5   38.20   39.60
   0   9   5   81.19   40.00
   0  -9  -5  -37.60   32.70
   0  -9  -5   64.49   50.29
   0  -9  -6  -49.99   41.90
   0  -9   6   22.90   46.60
   0   9   6  -67.59   41.90
   0  -9  -6  -54.49   48.30
   0  -9   6 -108.79   43.80
   0   9   6  143.29   48.00
   0   9  -6   -3.60   51.79
   0   9  -6  133.89   51.89
   0   9  -7  -15.80   62.69
   0   9  -7   96.79   67.69
   0   9   7  -80.69   56.19
   0   9   7   67.29   55.89
   0  -9   7 -110.89   65.79
   0  -9   7   16.10   54.29
   0   9   7   72.09   57.69
   0  10   0 1030.50   55.39
   0  10   0 1077.19   60.49
   0 -10   0 1093.09   58.39
   0  10   0 1030.80   62.09
   0 -10   0 1171.78   58.49
   0  10  -1   76.69   34.30
   0 -10   1    5.40   33.10
   0  10   1   48.60   32.90
   0  10  -1   24.10   29.80
   0 -10  -1   66.09   30.60
   0 -10  -1   74.39   32.40
   0  10   1   32.30   28.70
   0  10   1   14.50   26.90
   0  10  -1  -32.30   32.80
   0 -10   1   28.30   29.20
   0  10   2  178.88   39.80
   0  10   2   88.29   38.60
   0  10   2  132.49   36.80
   0  10  -2  114.09   35.30
   0 -10   2  172.58   35.50
   0 -10  -2  109.79   33.60
   0 -10   2   46.00   33.20
   0  10  -2   80.79   28.70
   0  10  -2  131.09   37.50
   0 -10  -2  116.49   33.10
   0  10   3  984.80   64.79
   0 -10   3 1018.50   66.79
   0 -10  -3 1019.20   70.69
   0  10  -3  991.40   61.89
   0  10   3 1021.40   62.49
   0  10   3 1101.89   68.59
   0  10  -3  979.20   67.09
   0 -10  -3 1002.80   60.99
   0 -10   3 1008.10   64.79
   0 -10  -4  198.78   43.90
   0  10   4  108.59   42.00
   0  10   4  242.48   48.40
   0 -10   4  264.47   37.60
   0  10   4  194.68   43.20
   0  10  -4  249.68   47.10
   0  10  -4  221.08   47.70
   0 -10   4  198.08   44.60
   0  10  -5 1951.10   86.19
   0  10   5 2188.88   91.89
   0 -10  -5 2113.59   98.49
   0 -10   5 2063.79   86.39
   0 -10  -5 1892.81   80.59
   0  10   5 2016.30   97.89
   0  10   5 2036.80   94.59
   0  10  -5 2121.89   99.09
   0  10   6   65.19   52.19
   0  10  -6   13.00   56.49
   0 -10  -6    3.70   54.39
   0  10   6  106.99   53.39
   0 -10  -6   34.40   36.30
   0  10   6   51.09   56.89
   0  10  -6   49.99   58.29
   0 -10   6  -11.10   49.40
   0 -11   0   -5.50   31.20
   0  11   0  -24.20   27.30
   0  11   0  -21.10   35.60
   0  11   0  -50.29   35.00
   0 -11   0   46.20   32.50
   0  11   1   10.60   36.90
   0  11   1   18.10   32.10
   0 -11   1  -18.80   35.90
   0 -11  -1    7.40   33.50
   0  11  -1   18.70   36.20
   0 -11  -1   -8.70   31.70
   0  11   1   22.20   36.50
   0  11  -1   10.60   31.20
   0 -11   1  -14.90   32.90
   0  11  -1   -3.30   36.10
   0  11  -2   16.60   32.20
   0  11   2  -73.69   39.20
   0  11  -2   36.60   35.00
   0  11   2   34.60   39.70
   0 -11   2   29.00   30.20
   0 -11  -2  -24.20   32.10
   0 -11   2  -15.00   36.00
   0 -11  -2   -1.30   34.00
   0  11   2   20.20   33.30
   0  11  -2   30.10   38.30
   0  11   3   30.50   46.50
   0  11  -3   -3.50   41.90
   0  11   3   18.80   42.20
   0 -11  -3   -6.30   37.20
   0 -11   3  -14.10   37.30
   0 -11  -3  -39.30   33.70
   0 -11   3  -70.79   34.40
   0  11   3  -25.20   40.70
   0  11  -3  -17.60   30.10
   0  11  -3    8.60   43.20
   0 -11   4    2.10   40.20
   0  11  -4  -15.80   44.20
   0  11   4   34.70   47.70
   0  11   4  -23.80   49.40
   0 -11   4   32.90   44.00
   0 -11  -4    0.90   41.00
   0  11   4    5.20   44.30
   0  11  -4   98.69   47.30
   0 -11  -5   29.40   49.60
   0  11   5   36.30   51.39
   0 -11  -5  -69.59   54.69
   0 -11   5  -34.80   43.20
   0  11  -5  142.19   53.79
   0  11  -5  -29.90   52.09
   0  11   5  -42.40   49.80
   0 -11  -6   47.40   49.10
   0 -11   6   10.40   59.89
   0  11   6  -72.09   58.19
   0  11   6   54.79   57.79
   0  11  -6  161.58   66.09
   0  11  -6   71.69   67.79
   0 -11   6   -5.70   49.90
   0  11   6   10.20   57.79
   0 -11  -6   55.09   67.79
   0  12   0  670.43   59.29
   0 -12   0  613.84   60.79
   0  12   0  601.04   65.19
   0  12   0  578.04   53.29
   0  12  -1  448.16   51.59
   0 -12   1  348.37   44.80
   0 -12  -1  469.45   51.99
   0  12   1  438.56   50.19
   0  12   1  386.16   47.10
   0  12   1  379.96   44.10
   0  12  -1  396.96   50.99
   0  12  -1  388.16   48.70
   0 -12  -1  461.85   47.30
   0 -12  -2  233.28   42.90
   0  12  -2  146.39   47.70
   0  12   2  203.08   47.20
   0  12  -2  181.28   46.40
   0 -12   2  178.38   45.60
   0  12  -2  137.39   34.60
   0  12   2  170.78   40.00
   0 -12  -2  208.68   43.40
   0  12   2  134.79   49.00
   0  12  -3  713.43   77.29
   0 -12   3  694.03   64.29
   0  12  -3  791.42   49.60
   0 -12  -3  630.24   68.09
   0  12  -3  684.43   73.49
   0  12   3  697.23   76.09
   0  12   3  784.12   87.49
   0 -12  -3  621.64   51.99
   0 -12   4   84.29   46.80
   0 -12  -4   14.80   52.99
   0  12   4   16.50   53.09
   0  12   4   51.59   43.30
   0 -12   4  -45.90   48.10
   0  12   4 -109.19   51.69
   0  12  -4   30.60   31.70
   0  12  -4   42.70   52.29
   0  12   5 1270.87   92.49
   0  12  -5 1022.70   93.99
   0  12   5 1270.37  102.49
   0  12  -5 1160.78  101.89
   0 -12   5 1129.09   79.79
   0 -12  -5 1154.68   79.69
   0  12  -5 1262.17   54.79
   0 -12  -5 1322.27   91.29
   0  13   0   -9.30   41.30
   0  13   0    3.70   45.40
   0  13   0   24.00   44.10
   0 -13   0  -20.30   38.20
   0 -13   0    4.40   44.40
   0  13  -1   -3.50   39.40
   0  13  -1   21.60   46.30
   0 -13  -1  -64.49   35.90
   0  13   1   43.60   44.30
   0 -13   1  -73.39   37.10
   0  13   1  -35.00   45.90
   0 -13   1  -11.60   39.70
   0  13   1  -93.79   44.20
   0 -13  -1   17.00   40.80
   0  13  -1  -29.30   35.50
   0 -13  -2   61.79   41.30
   0 -13   2   14.40   45.60
   0  13  -2  -41.50   46.20
   0 -13   2   -3.80   44.20
   0  13   2  -15.40   42.70
   0 -13  -2    9.60   42.30
   0  13   2  -76.39   47.10
   0  13  -2 -122.09   45.80
   0  13  -2   30.10   39.30
   0  13   2  -95.69   48.80
   0  13  -3   15.80   53.29
   0 -13   3   40.40   48.00
   0  13   3   -6.10   53.59
   0  13  -3  -29.10   31.20
   0 -13  -3 -121.09   38.50
   0  13   3   19.90   54.09
   0  13   3   57.19   51.69
   0 -13  -3   14.40   46.80
   0 -13   3  -19.50   48.60
   0  13  -3   94.49   57.19
   0  13   4 -105.39   56.49
   0 -13  -4   -6.00   53.89
   0  13   4   21.20   53.99
   0  13   4  -51.69   60.29
   0  13  -4   42.50   59.29
   0 -13   4   61.79   56.89
   0  13  -4   42.30   60.29
   0 -13   4  -17.60   50.09
   0  13  -4   -8.00   36.20
   0  13   5   96.49   72.29
   0 -13  -5  -89.69   57.89
   0  13   5   19.30   63.99
   0  13  -5  -11.90   69.09
   0  13   5   48.70   60.29
   0 -13   5    8.90   67.79
   0 -13   5  122.19   55.79
   0  13  -5   41.90   38.60
   0  13  -5  128.59   66.89
   0 -14   0 1550.04   91.79
   0  14   0 1732.23   94.79
   0 -14   0 1649.33   83.79
   0  14   0 1567.14   94.59
   0  14   0 1654.53   84.39
   0  14   1  198.98   52.39
   0 -14   1  203.38   52.19
   0  14  -1  138.79   47.80
   0  14  -1   69.69   55.19
   0 -14  -1  255.17   47.80
   0  14   1  164.28   49.70
   0 -14   1  187.48   44.40
   0 -14  -1  153.68   49.90
   0  14   1  170.98   54.39
   0  14  -1  286.67   54.49
   0 -14  -2  593.64   66.59
   0 -14  -2  594.34   56.59
   0  14   2  618.24   65.19
   0  14  -2  681.73   68.79
   0 -14   2  625.84   60.69
   0 -14   2  590.34   60.79
   0  14   2  617.34   64.09
   0  14   2  672.33   66.79
   0  14  -2  581.44   62.59
   0  14  -2  543.85   66.49
   0  14  -3  -55.19   42.00
   0  14   3   71.39   57.09
   0 -14   3   -8.90   51.19
   0 -14  -3   48.40   46.60
   0  14   3   96.39   62.49
   0  14  -3   35.30   59.79
   0 -14   3  -32.90   51.49
   0 -14  -3   53.59   54.59
   0  14  -4   90.19   36.40
   0  14   4  144.69   72.59
   0 -14   4   80.99   65.99
   0  14   4   86.79   81.29
   0 -14  -4  136.19   70.09
   0  14  -4  207.78   72.39
   0  14  -4  145.69   66.89
   0 -14   4  274.27   61.99
   0  14   4  145.19   51.59
   0 -15   0   76.09   50.09
   0  15   0  -70.69   44.30
   0  15   0   15.20   56.19
   0 -15   0  -28.80   46.00
   0  15   0    9.70   57.19
   0 -15   1  -20.90   54.99
   0  15  -1  -19.90   60.19
   0  15   1 -134.49   57.19
   0 -15  -1   80.59   48.00
   0 -15  -1  -67.29   53.59
   0  15   1   66.59   42.10
   0 -15   1  -22.50   51.09
   0  15  -1  -55.19   60.99
   0  15   1  -43.20   56.19
   0  15   2  -36.70   74.79
   0  15  -2   19.80   41.70
   0  15  -2   -0.60   62.99
   0 -15   2  100.79   52.39
   0  15   2  -86.99   57.29
   0  15   2  -30.20   43.60
   0 -15  -2   91.89   55.69
   0 -15   2  -46.70   55.69
   0 -15  -2  -20.80   56.99
   0  15   3  -45.40   68.99
   0 -15   3   25.90   61.89
   0  15  -3   20.20   67.39
   0  15   3  -35.00   66.39
   0 -15  -3  -69.19   75.19
   0  15  -3   19.70   43.50
   0 -15  -3   89.09   53.39
   0  15  -3   19.20   68.09
   0 -15   3   27.80   62.19
   0  15   3  -41.90   56.89
   0 -16   0 1132.59  114.59
   0 -16   0 1227.38   92.19
   0  16   0 1087.39   80.59
   0  16   0 1088.59  109.19
   0  16   1  -74.59   64.79
   0 -16  -1  -13.20   49.80
   0 -16   1  -83.29   71.89
   0  16  -1  -42.00   47.00
   0  16  -1   43.90   73.29
   0  16   1 -103.29   64.69
   0 -16  -1  -20.60   63.59
   0  16   1   13.30   55.09
   0 -16   1   43.20   59.59
  -1   0   1   -6.10   10.60
  -1   0  -1    6.20    8.70
   1   0  -1    8.50    9.80
  -1   0   1    0.30   12.60
   1   0   1   -3.50    7.00
   1   0   1   -7.00   10.00
   1   0   1   12.30    8.60
  -1   0  -1    4.60    6.60
  -1   0   1   12.10   11.80
   1   0  -1    2.80   11.10
   1   0  -1   -0.90    9.60
   1   0  -2 6370.56  129.89
   1   0   2 6420.96  130.39
   1   0  -2 6444.46  133.59
  -1   0   2 6462.65  133.69
   1   0   2 6667.03  127.89
   1   0   2 6566.74  132.89
  -1   0   2 6681.73  130.39
  -1   0  -2 6455.55  131.49
  -1   0   2 6524.75  132.09
  -1   0  -2 6434.36  127.39
   1   0  -3   21.60   22.50
   1   0   3    8.60   17.30
  -1   0   3   -6.10   20.00
  -1   0   3  -17.90   20.60
   1   0   3   -3.80   20.40
   1   0  -3   -5.40   35.00
  -1   0  -3    0.50   16.90
   1   0  -3   10.40   18.80
  -1   0  -3   -8.60   16.30
   1   0   3   25.00   21.10
  -1   0  -3  -16.30   23.70
  -1   0   3   -7.30   17.90
  -1   0   4  168.18   25.40
  -1   0  -4  237.08   25.20
  -1   0   4  204.68   24.60
   1   0   4  173.08   27.10
  -1   0  -4  190.28   24.10
  -1   0  -4  160.48   27.00
   1   0  -4  204.48   24.90
   1   0   4  224.58   23.20
  -1   0   4  181.68   29.30
   1   0  -4  187.48   29.40
   1   0   4  176.38   25.20
   1   0  -5   -7.80   30.60
  -1   0   5   -8.40   29.20
  -1   0  -5   -3.00   28.10
  -1   0   5   -2.00   20.90
  -1   0   5   -2.50   25.40
   1   0   5  -16.00   18.60
   1   0   5   13.20   26.60
   1   0  -5    1.20   23.80
   1   0   5   32.40   25.50
  -1   0   6  439.16   41.50
   1   0   6  529.15   55.09
   1   0   6  470.15   44.30
   1   0   6  405.06   38.20
   1   0  -6  403.86   46.50
  -1   0   6  561.44   51.69
  -1   0  -6  419.66   52.09
  -1   0   6  420.26   43.50
   1   0  -6  482.75   44.60
   1   0   7   37.40   41.40
  -1   0   7    1.80   29.90
   1   0  -7   23.70   47.80
   1   0   7  -25.50   26.60
   1   0   7   59.69   39.20
  -1   0  -7  -47.40   44.60
  -1   0   7   -5.30   42.80
  -1   0   7   44.50   39.10
  -1   0   8  273.87   55.59
   1   0  -8  244.28   76.99
   1   0   8  255.57   54.19
   1   0   8  208.38   40.00
  -1   0   8  179.48   42.80
  -1   0  -8  306.27   74.19
   1   0   8  269.07   51.19
   1   0  -8  292.27   62.09
  -1   0   8  416.46   66.69
  -1  -1   1 1665.73   36.90
   1   1   1 1654.03   36.50
   1  -1  -1 1607.34   40.30
   1  -1  -1 1606.04   39.20
  -1  -1   1 1607.84   39.00
   1  -1  -1 1602.94   38.20
  -1  -1   1 1587.94   38.90
  -1   1  -1 1625.44   38.60
   1   1   1 1685.53   38.40
   1   1   1 1692.03   37.70
  -1   1   1 1494.05   50.59
   1  -1   1 1651.23   39.30
   1   1  -1 1610.54   36.10
   1   1  -1 1647.74   40.40
  -1   1   1 1678.23   39.70
  -1   1   1 1635.74   39.10
   1  -1   1 1590.34   37.90
   1  -1   1 1637.94   31.80
  -1  -1  -1 1617.14   37.60
  -1  -1  -1 1665.23   37.50
  -1  -1   2   23.20   17.90
  -1  -1   2   34.60   14.40
   1  -1  -2   16.30   15.20
  -1   1  -2   36.80   11.70
  -1   1  -2   41.00   18.30
  -1   1  -2   23.50   15.50
  -1  -1   2   -0.60   20.20
   1   1   2   12.50   15.40
   1   1   2   45.10   16.80
   1  -1  -2   11.50   19.80
   1  -1  -2   24.00   15.50
   1   1   2   21.20   17.70
   1   1  -2  -13.40   16.50
   1   1  -2   18.50   18.60
   1  -1   2   -0.70   18.10
   1   1  -2   20.90   20.00
   1  -1   2   24.00   16.60
  -1  -1  -2   28.80   15.80
  -1   1   2   10.30   17.80
   1  -1   2   17.80   11.40
  -1   1   2   32.80   20.70
  -1   1   2   40.50   20.70
  -1  -1  -2   24.80   16.90
   1  -1  -3  -19.30   20.40
   1  -1  -3   -0.80   22.20
  -1  -1   3   17.30   22.00
  -1   1  -3    0.30   13.80
  -1   1  -3   10.20   21.50
   1   1   3   -7.00   17.90
  -1   1  -3   16.10   18.60
   1   1   3   21.40   18.20
  -1  -1   3   19.50   16.30
  -1  -1   3  -11.30   20.50
   1   1   3   -1.10   20.40
   1  -1  -3    1.20   22.60
   1  -1   3   20.80   15.40
   1   1  -3    7.30   19.20
  -1  -1  -3   12.00   23.10
   1  -1   3   -4.60   18.70
  -1   1   3  -14.20   20.60
  -1   1   3   -3.80   19.50
  -1  -1  -3   -5.30   10.10
  -1   1   3    7.10   22.60
   1   1  -3  -12.20   15.70
   1   1  -3   17.10   23.30
   1  -1   3  -11.50   16.70
  -1   1  -4  738.93   48.70
   1  -1  -4  730.33   45.80
  -1   1  -4  762.22   44.30
  -1  -1   4  790.22   42.60
   1   1   4  777.32   40.20
   1  -1  -4  747.53   39.60
  -1   1  -4  736.33   38.90
  -1  -1   4  802.72   41.60
   1   1   4  828.92   45.00
   1   1   4  760.62   37.70
  -1  -1   4  807.62   35.10
   1   1  -4  763.32   46.00
   1  -1   4  756.42   44.60
  -1   1   4  744.33   46.80
  -1  -1  -4  787.72   48.00
   1  -1   4  769.52   32.60
   1   1  -4  700.53   38.30
  -1   1   4  778.32   41.80
  -1  -1  -4  733.53   39.50
   1   1  -4  727.93   40.30
  -1   1   4  829.82   41.00
   1  -1   4  785.52   41.00
  -1  -1   5   32.80   23.40
   1   1   5   10.90   27.90
  -1  -1   5   13.30   26.50
   1  -1  -5   53.29   24.60
   1   1   5   47.10   26.00
  -1  -1   5   31.60   30.20
   1  -1  -5   56.49   32.00
  -1   1  -5   57.89   30.10
   1   1   5   53.39   26.20
  -1  -1  -5   29.10   29.40
  -1  -1  -5   31.00   26.50
  -1   1   5   47.70   29.40
   1   1  -5   76.89   27.10
  -1   1   5   50.49   27.40
   1  -1   5   80.19   29.00
   1  -1   5   46.50   25.70
   1  -1   5   45.80   20.50
  -1   1   5  -26.50   28.80
  -1   1  -6  117.49   46.00
   1  -1  -6  182.58   30.70
   1   1   6  212.38   34.30
  -1  -1   6  141.99   35.80
   1   1   6  170.48   37.20
  -1  -1   6  154.98   27.40
  -1   1  -6  187.58   42.10
  -1  -1   6  143.99   37.50
   1   1   6  152.68   32.80
  -1  -1  -6  153.08   40.40
  -1   1   6  214.18   33.70
  -1   1   6  182.08   40.30
   1   1  -6  240.38   41.60
   1  -1   6  131.89   33.50
   1  -1   6  127.69   26.70
   1  -1   6  137.29   35.90
  -1  -1  -6  208.68   31.90
  -1   1   6   86.79   35.00
   1   1   7  175.08   34.20
  -1  -1   7  221.08   44.90
  -1  -1   7  125.89   44.60
   1   1   7  206.38   44.30
  -1  -1   7  170.78   36.80
  -1   1  -7  144.69   48.00
   1  -1  -7  185.08   50.89
   1   1   7  187.08   42.20
   1  -1  -7  188.58   35.80
  -1   1  -7  169.08   48.90
  -1   1   7  231.18   47.00
   1  -1   7  187.28   32.20
   1   1  -7  139.89   42.90
   1   1  -7  204.18   49.70
   1  -1   7  220.28   45.70
  -1   1   7  238.78   44.80
   1  -1   7  148.79   40.40
  -1   1   7  275.87   42.60
  -1  -1  -7  190.08   47.70
  -1  -1   8   72.29   51.79
  -1   1  -8   55.79   47.00
   1   1   8    5.90   56.49
  -1  -1   8   37.60   37.10
   1  -1  -8   20.40   73.09
  -1   1  -8  -32.60   66.99
   1   1   8   35.70   39.20
   1   1   8  -52.69   48.10
  -1  -1   8  -60.89   48.00
  -1  -1  -8   15.40   49.60
  -1  -1  -8 -125.39   65.59
   1  -1   8   90.59   60.99
  -1   1   8    9.90   51.09
   1   1  -8   48.10   61.59
   1  -1   8   -9.20   34.20
  -1   1   8   26.50   37.50
   1   1  -8    9.70   50.69
   1  -1   8   50.09   49.90
   1  -2   0   -2.80   14.90
   1   2   0   10.20   10.50
  -1   2   0   -3.40   11.90
  -1   2   0   10.60   11.70
   1  -2   0   -4.20   11.30
   1   2   0    1.40   11.80
  -1  -2   0    6.80    9.00
   1  -2   0    5.80    9.90
  -1   2   0    6.70   14.10
  -1   2  -1 1066.39   33.10
   1  -2  -1 1050.49   32.50
  -1  -2   1 1052.29   28.90
   1  -2  -1 1081.79   35.20
  -1   2  -1 1065.59   23.80
  -1  -2   1 1035.80   30.40
   1   2   1 1005.50   31.10
   1   2   1 1054.89   31.40
   1   2   1 1086.69   32.70
  -1  -2   1 1056.09   32.40
   1  -2  -1 1043.60   33.50
  -1   2  -1 1069.69   31.70
  -1   2   1 1049.09   33.40
   1   2  -1 1017.40   29.40
   1  -2   1  996.50   32.80
   1   2  -1 1032.70   35.00
  -1  -2  -1 1025.00   30.20
  -1   2   1 1131.49   35.00
  -1   2   1 1119.89   36.70
   1  -2   1 1012.50   31.80
   1   2  -1 1056.39   33.50
   1  -2  -2  544.55   29.70
  -1   2  -2  585.94   19.90
   1  -2  -2  582.44   27.60
   1  -2  -2  591.54   39.70
  -1  -2   2  616.44   31.10
   1   2   2  582.54   31.50
   1   2   2  549.15   30.70
  -1  -2   2  535.85   28.30
  -1  -2   2  602.74   25.90
  -1   2  -2  558.24   33.10
  -1   2  -2  557.34   30.70
   1   2   2  560.34   29.10
  -1   2   2  604.74   35.50
  -1   2   2  536.95   36.20
   1   2  -2  569.14   33.00
  -1  -2  -2  569.94   30.00
   1   2  -2  547.45   30.80
  -1  -2  -2  571.44   30.40
   1   2  -2  561.44   23.80
   1  -2   2  584.24   33.20
  -1   2   2  542.75   30.90
   1  -2   2  543.25   27.30
   1   2   3  378.76   30.30
  -1   2  -3  339.27   31.90
   1   2   3  377.16   33.00
   1  -2  -3  406.96   36.90
  -1  -2   3  401.86   29.10
  -1  -2   3  403.76   26.90
  -1  -2   3  371.96   36.80
  -1   2  -3  373.26   35.70
   1   2   3  355.36   34.20
  -1   2  -3  397.96   23.50
  -1   2   3  393.06   31.30
  -1  -2  -3  405.86   32.40
  -1  -2  -3  405.76   32.80
   1   2  -3  428.16   32.70
  -1   2   3  404.86   37.10
   1  -2   3  372.66   34.40
   1   2  -3  458.65   35.70
   1  -2   3  394.16   18.90
   1  -2   3  403.86   32.20
   1   2  -3  382.36   28.60
  -1   2   3  353.66   32.60
   1   2   4  252.77   29.60
   1  -2  -4  292.17   31.40
  -1  -2   4  252.87   27.60
  -1   2  -4  238.08   30.60
  -1  -2   4  273.97   23.50
   1   2   4  270.47   26.80
   1   2   4  301.87   28.80
  -1   2  -4  276.77   25.10
   1  -2  -4  304.77   33.90
  -1  -2   4  251.07   30.30
   1  -2   4  274.57   29.30
  -1   2   4  275.57   30.10
  -1  -2  -4  264.67   27.90
   1   2  -4  257.37   29.40
   1  -2   4  309.57   22.30
   1  -2   4  225.48   26.50
   1   2  -4  261.57   27.50
  -1   2   4  277.87   31.40
   1   2  -4  290.37   28.50
  -1   2   4  219.48   27.50
   1   2   5   41.60   29.40
   1  -2  -5   49.40   24.40
  -1   2  -5   77.79   27.20
   1   2   5   50.19   26.50
   1  -2  -5   65.59   31.90
  -1  -2   5   21.60   29.50
  -1  -2   5   68.29   21.80
  -1  -2   5   17.60   22.30
   1   2   5   73.99   28.00
  -1   2  -5  -17.30   25.00
  -1   2  -5   28.80   29.80
   1  -2   5   32.50   26.20
  -1   2   5   56.19   31.20
   1   2  -5   48.30   32.20
  -1   2   5   37.70   28.10
  -1  -2  -5   19.40   21.80
   1  -2   5   25.50   17.10
   1  -2   5   26.80   27.80
   1   2  -5   32.20   29.30
  -1   2   5    3.30   25.60
  -1  -2  -5   -6.00   33.00
  -1  -2   6  169.58   31.60
   1   2   6  177.18   37.40
  -1   2  -6  139.09   39.50
  -1  -2   6  206.08   39.90
  -1  -2   6  198.68   29.20
   1   2   6  172.98   32.90
   1   2   6  160.28   34.40
   1  -2  -6  127.49   30.20
  -1   2  -6  124.99   46.70
   1   2  -6  134.19   42.60
   1   2  -6  133.59   40.70
  -1   2   6  158.08   36.20
  -1   2   6  117.69   34.60
  -1  -2  -6  119.29   38.80
   1  -2   6  240.38   37.50
  -1  -2  -6  141.09   29.80
  -1   2   6  202.58   39.50
   1  -2   6  146.39   23.80
   1  -2   6  165.88   34.80
   1   2   7  234.18   43.70
   1  -2  -7  310.27   42.50
   1  -2  -7  259.67   60.19
  -1  -2   7  366.26   47.70
  -1  -2   7  294.57   47.30
   1   2   7  409.86   40.80
  -1  -2   7  327.37   34.60
  -1   2  -7  298.77   44.80
  -1   2  -7  311.87   53.39
   1   2   7  319.97   47.80
  -1   2   7  329.77   45.80
   1  -2   7  274.67   44.30
  -1  -2  -7  270.87   51.09
   1  -2   7  320.87   46.60
   1   2  -7  277.37   51.59
  -1  -2  -7  313.87   38.00
  -1   2   7  325.57   51.59
   1   2  -7  419.56   55.99
   1  -2   7  333.67   32.80
  -1   2   7  290.17   47.90
  -1  -2   8  149.59   36.00
  -1   2  -8  197.68   71.19
  -1  -2   8  254.27   55.29
   1   2   8  135.99   53.89
   1  -2  -8  178.88   73.19
  -1   2  -8  199.68   51.99
   1   2   8   54.09   48.30
   1   2   8  246.48   48.00
  -1  -2   8  189.38   54.79
   1  -2   8  133.79   51.29
   1   2  -8   32.40   64.19
   1   2  -8  113.99   54.29
  -1  -2  -8  149.19   57.29
  -1   2   8  117.89   61.29
   1  -2   8  217.08   35.30
  -1   2   8  130.19   49.60
   1  -2   8  274.27   69.59
  -1   3   0   16.70   17.00
   1  -3   0    9.60   13.10
  -1   3   0   17.80   17.10
  -1   3   0    7.00   20.00
   1   3   0    8.00   17.10
   1  -3   0  -12.70   14.60
  -1  -3   0   19.80   13.90
  -1  -3   0   -3.80   16.30
   1   3   0   14.20   15.10
  -1  -3   1  517.75   29.00
   1   3   1  511.85   28.60
   1   3   1  563.44   30.10
  -1  -3   1  462.55   31.30
   1  -3  -1  552.84   28.50
   1  -3  -1  558.84   30.10
   1   3   1  538.65   30.10
  -1   3  -1  511.05   31.40
  -1   3  -1  529.35   19.00
   1  -3  -1  587.94   31.50
  -1  -3   1  551.54   23.80
   1  -3   1  492.95   29.10
  -1   3   1  537.75   31.00
  -1   3   1  531.85   30.90
  -1   3   1  481.55   33.00
   1   3  -1  508.95   23.10
   1   3  -1  497.85   31.50
  -1  -3  -1  522.15   26.60
   1  -3   1  529.25   32.10
   1   3  -1  539.75   30.20
  -1   3  -2  630.04   20.80
   1   3   2  629.84   30.70
  -1   3  -2  590.84   36.00
   1   3   2  647.04   37.50
   1  -3  -2  603.84   33.40
   1  -3  -2  620.04   37.30
  -1  -3   2  638.04   26.50
   1   3   2  620.54   32.90
  -1  -3   2  636.34   36.00
   1  -3  -2  644.54   31.90
  -1  -3   2  596.64   34.10
  -1   3   2  617.74   29.60
  -1  -3  -2  587.84   34.70
   1   3  -2  588.64   24.30
   1  -3   2  604.94   29.80
  -1   3   2  577.14   33.60
  -1   3   2  651.23   32.70
  -1  -3  -2  609.34   31.90
   1  -3   2  629.84   36.00
   1  -3   2  636.34   19.80
   1   3  -2  608.94   34.20
   1   3  -2  640.54   33.00
  -1   3  -3    4.00   14.10
   1   3   3    6.10   21.20
  -1  -3   3   15.90   21.10
  -1  -3   3    5.70   15.10
   1   3   3    3.70   19.60
  -1   3  -3  -11.60   22.00
  -1  -3   3  -18.80   22.20
   1  -3  -3    5.60   22.60
  -1   3  -3  -16.00   17.00
   1   3   3    8.20   18.50
  -1   3   3  -18.60   18.60
  -1   3   3    0.60   20.10
   1   3  -3    5.70   23.30
   1  -3   3    5.40   10.40
  -1   3   3   17.00   25.90
  -1  -3  -3    6.10   20.90
   1   3  -3    2.90   18.00
   1  -3   3   24.90   21.60
   1   3  -3  -13.30   17.80
   1   3   4 2468.15   70.09
   1   3   4 2432.56   67.59
  -1   3  -4 2473.75   73.09
   1  -3  -4 2359.06   71.99
   1  -3  -4 2339.87   67.99
  -1  -3   4 2369.76   71.19
   1   3   4 2364.86   71.29
  -1   3  -4 2352.16   58.59
  -1  -3   4 2421.06   71.09
  -1   3  -4 2409.66   69.49
  -1  -3   4 2381.06   60.09
  -1  -3  -4 2525.15   72.79
  -1   3   4 2480.65   73.79
   1   3  -4 2428.86   71.49
   1   3  -4 2354.56   74.09
   1  -3   4 2402.46   55.29
   1  -3   4 2350.76   69.39
   1  -3   4 2388.96   72.69
   1   3  -4 2362.36   62.89
  -1   3   4 2396.66   71.89
  -1   3   4 2387.36   69.09
   1  -3  -5   46.20   32.20
  -1  -3   5   25.90   26.30
  -1   3  -5   27.90   31.40
   1   3   5   60.89   30.40
   1   3   5   25.30   29.90
   1   3   5  -27.30   25.70
   1  -3  -5   92.69   25.10
  -1   3  -5   36.60   37.20
  -1  -3   5   20.10   29.30
  -1  -3   5   70.09   21.10
   1  -3   5   -1.10   23.70
  -1   3   5   71.49   27.10
   1   3  -5   55.39   30.00
   1   3  -5   10.40   31.80
  -1   3   5   70.19   33.20
  -1  -3  -5   34.00   18.20
   1  -3   5   67.69   16.90
   1  -3   5   53.99   31.00
  -1   3   5   14.40   28.00
  -1  -3  -5   47.00   30.30
   1  -3  -6 1273.67   68.59
  -1   3  -6 1266.77   71.69
  -1  -3   6 1135.19   63.79
   1   3   6 1217.78   69.39
   1  -3  -6 1251.07   57.99
   1   3   6 1130.49   60.29
  -1  -3   6 1188.78   66.79
  -1   3  -6 1328.07   64.29
   1   3   6 1109.39   62.19
  -1  -3   6 1246.08   48.10
  -1   3   6 1225.08   62.19
   1   3  -6 1240.78   72.39
  -1  -3  -6 1196.48   66.99
  -1   3   6 1259.57   64.49
   1  -3   6 1207.48   65.19
   1   3  -6 1215.38   66.69
  -1   3   6 1361.76   72.59
   1  -3   6 1203.08   69.39
   1  -3   6 1265.37   43.80
  -1  -3   7   35.20   42.70
   1  -3  -7   38.10   48.00
  -1  -3   7   51.19   44.70
  -1   3  -7   37.90   48.30
   1   3   7   26.10   39.50
   1   3   7   67.69   42.30
  -1  -3   7   42.50   27.20
  -1   3  -7   44.70   40.50
   1  -3  -7  -52.39   32.20
   1   3   7   46.20   42.80
   1   3  -7   36.40   42.40
   1   3  -7   -1.20   48.90
  -1   3   7    1.70   43.70
  -1   3   7  -13.20   44.20
  -1  -3  -7   56.69   53.89
  -1  -3  -7  -13.10   31.50
   1  -3   7   73.89   24.90
   1  -3   7   47.10   43.90
  -1   3   7   10.30   42.00
   1  -3   7  -69.29   39.70
   1  -3  -8  -53.89   40.50
   1   3   8   56.09   42.10
  -1   3  -8  201.18   65.29
  -1  -3   8   91.09   52.39
  -1  -3   8  160.38   52.99
   1   3   8 -109.79   59.29
   1   3   8   35.90   49.90
   1  -3  -8   44.30   61.69
  -1  -3   8   84.99   32.90
  -1   3  -8  -17.70   59.09
   1   3  -8 -168.28   70.09
  -1   3   8   36.40   49.40
   1  -3   8   -7.10   71.19
  -1  -3  -8   94.89   58.89
   1   3  -8  115.79   53.39
  -1   3   8  -42.30   50.29
  -1   3   8   97.89   59.29
   1  -3   8   42.10   29.10
   1  -3   8   -6.20   51.29
  -1   4   0   -0.40   19.30
  -1   4   0   17.60   17.80
  -1  -4   0  -12.60   20.10
   1   4   0   -3.00   17.30
   1  -4   0   12.90   17.80
  -1  -4   0    4.40   16.10
   1  -4   0   -0.10   21.90
  -1   4   0   10.40   18.80
   1   4   0  -11.00   19.50
  -1  -4   1 1548.05   52.59
   1   4   1 1676.23   47.80
  -1  -4   1 1708.93   48.80
  -1   4  -1 1753.32   51.59
   1   4   1 1710.83   49.40
   1   4   1 1695.03   48.30
   1  -4  -1 1725.73   50.59
   1  -4  -1 1586.54   49.40
  -1   4  -1 1683.93   49.60
   1   4  -1 1643.54   50.39
  -1   4   1 1740.03   53.09
   1   4  -1 1645.04   43.50
  -1  -4  -1 1704.23   46.70
   1  -4   1 1696.03   50.79
   1   4  -1 1742.23   49.50
   1  -4   1 1727.53   49.50
  -1   4   1 1703.13   51.29
  -1   4   1 1720.63   50.19
  -1  -4   2   39.50   16.60
   1   4   2    3.10   24.10
   1   4   2   21.90   20.10
  -1   4  -2   13.00   12.10
   1   4   2   26.30   17.90
  -1  -4   2    4.00   15.40
  -1  -4   2   16.60   16.90
  -1   4  -2   20.80   20.50
  -1   4  -2   11.10   16.90
   1  -4  -2   22.40   21.80
   1  -4   2   30.00   20.50
  -1   4   2  -12.40   19.10
   1  -4   2   23.80   20.20
  -1   4   2   22.20   22.00
   1   4  -2    6.00   21.00
  -1   4   2   34.80   26.60
   1   4  -2   18.60   20.40
   1   4  -2    5.60   13.70
  -1  -4  -2   15.60   18.30
   1   4   3 1659.03   51.29
  -1  -4   3 1640.84   57.29
  -1   4  -3 1534.65   52.39
  -1  -4   3 1640.74   42.70
   1   4   3 1584.24   52.99
   1  -4  -3 1645.54   56.49
   1   4   3 1616.24   54.19
  -1   4  -3 1594.34   40.70
  -1   4  -3 1629.24   50.89
  -1   4   3 1671.03   56.69
   1   4  -3 1610.24   45.40
   1   4  -3 1590.64   54.99
   1  -4   3 1571.34   56.19
   1   4  -3 1605.74   57.49
  -1  -4  -3 1617.24   52.69
   1  -4   3 1618.24   54.99
   1  -4   3 1599.44   38.90
  -1   4   3 1630.14   54.69
  -1   4   3 1650.63   53.39
   1  -4  -4  -10.30   26.40
  -1   4  -4  -28.20   24.30
  -1  -4   4   -0.50   15.60
  -1   4  -4  -16.00   26.10
  -1  -4   4    3.30   25.00
   1   4   4   45.20   28.30
  -1  -4   4  -18.20   25.50
   1  -4  -4   21.90   23.60
   1   4   4   -9.20   22.40
  -1   4  -4   27.80   16.30
   1   4   4   -3.10   28.30
   1  -4   4   -7.70   12.20
   1   4  -4  -15.60   21.80
  -1   4   4   17.40   22.00
   1   4  -4   14.60   27.70
   1  -4   4   19.10   20.20
   1   4  -4   -0.80   21.00
  -1   4   4    4.30   25.00
   1  -4   4   -5.70   24.20
  -1   4   4  -22.40   29.90
  -1  -4  -4    3.80   24.70
   1  -4  -5   53.09   26.70
   1  -4  -5   -4.00   32.70
  -1  -4   5   37.10   19.60
  -1   4  -5   68.39   29.70
   1   4   5    9.10   26.50
  -1   4  -5   49.80   33.70
   1   4   5    6.50   32.80
   1   4   5   76.39   31.80
  -1  -4   5   40.30   31.80
  -1  -4   5    3.30   29.40
  -1   4  -5   20.20   30.50
  -1   4   5   31.10   35.30
  -1   4   5   37.90   29.30
  -1  -4  -5   14.00   31.10
  -1  -4  -5  -14.30   23.50
   1   4  -5   50.09   32.80
   1   4  -5   13.00   26.10
   1  -4   5   53.49   15.50
   1  -4   5   31.40   29.80
   1  -4   5   62.79   29.50
  -1   4   5   57.79   33.90
  -1   4  -6   20.40   36.10
  -1  -4   6  -36.50   20.10
   1   4   6   48.70   38.10
   1   4   6  -28.30   34.50
   1   4   6   75.69   38.40
  -1   4  -6  -31.20   39.30
  -1  -4   6   -0.50   34.60
  -1  -4   6  -38.70   36.20
   1  -4  -6  -11.30   38.50
  -1   4  -6   -5.80   30.00
   1  -4  -6    4.90   29.60
  -1  -4  -6   30.60   39.40
   1  -4   6  -35.20   34.10
  -1   4   6  -32.80   33.60
   1  -4   6  -53.29   33.30
  -1  -4  -6  -10.60   26.50
   1  -4   6   -7.30   17.80
   1   4  -6   60.79   36.70
  -1   4   6   36.30   37.60
  -1   4   6    1.30   39.40
   1   4  -6   16.00   42.50
   1   4   7  832.72   63.99
   1  -4  -7  780.42   81.29
   1  -4  -7  774.62   56.99
  -1  -4   7  764.22   73.09
  -1   4  -7  860.21   69.79
  -1  -4   7  854.21   47.20
   1   4   7  777.82   67.59
   1   4   7  810.12   76.99
  -1  -4   7  773.42   64.69
  -1   4  -7  827.02   70.49
  -1   4   7  878.91   69.99
   1  -4   7  787.72   41.50
   1  -4   7  803.42   72.79
  -1   4   7  866.11   66.19
  -1  -4  -7  699.83   68.09
   1  -4   7  733.03   62.49
  -1   4   7  776.32   79.59
   1   4  -7  753.12   83.69
   1   4  -7  861.51   72.59
   1   4   8   80.19   54.09
   1   4   8  -20.60   41.00
  -1  -4   8  -33.50   52.59
  -1   4  -8  -56.09   75.19
  -1  -4   8   23.20   33.40
  -1  -4   8   25.00   51.59
   1  -4  -8  164.08   67.39
   1  -4  -8   21.90   42.50
  -1   4  -8    0.80   60.09
   1   4   8  151.38   56.29
   1  -4   8   94.69   54.79
   1   4  -8  -20.10   55.19
   1   4  -8   58.49   65.59
   1  -4   8    0.60   62.09
  -1   4   8   51.79   59.69
   1  -4   8   61.39   27.30
  -1   4   8   -3.70   57.99
  -1  -4  -8  -76.79   72.99
   1   5   0   40.20   19.40
  -1   5   0   32.10   17.30
   1  -5   0   22.70   16.10
   1  -5   0   52.69   24.00
   1   5   0   50.49   21.20
  -1  -5   0   35.60   22.70
  -1   5   0   59.79   21.00
  -1   5   0   16.20   23.20
  -1  -5   0   31.50   18.20
   1  -5  -1 1227.68   46.20
   1   5   1 1135.29   43.80
   1  -5  -1 1201.18   44.90
  -1  -5   1 1225.78   43.50
   1   5   1 1254.97   48.20
  -1  -5   1 1266.17   45.80
  -1   5  -1 1251.67   43.80
   1   5   1 1164.78   44.10
  -1   5  -1 1211.58   45.50
  -1  -5  -1 1227.88   41.90
   1   5  -1 1167.28   45.90
   1   5  -1 1240.88   44.30
   1   5  -1 1127.59   42.10
  -1   5   1 1239.48   42.70
  -1  -5  -1 1197.78   43.10
   1  -5   1 1235.28   44.70
  -1   5   1 1211.28   44.00
  -1   5   1 1284.37   42.70
   1  -5   1 1224.58   42.80
   1  -5  -2  302.87   31.40
  -1   5  -2  400.86   37.20
  -1   5  -2  369.96   23.60
   1   5   2  355.36   32.60
  -1   5  -2  348.97   35.20
  -1  -5   2  377.36   24.00
   1  -5  -2  412.06   36.10
   1   5   2  360.36   32.00
  -1  -5   2  365.96   31.40
   1   5   2  444.06   34.90
  -1  -5   2  364.56   29.90
  -1   5   2  369.66   37.90
  -1   5   2  353.16   34.90
  -1   5   2  325.47   34.60
   1  -5   2  366.46   35.40
  -1  -5  -2  351.26   32.30
   1  -5   2  367.46   36.70
   1   5  -2  386.06   35.60
   1   5  -2  330.57   28.70
   1   5   3   62.79   24.00
  -1   5  -3   80.09   14.80
  -1   5  -3   82.29   22.00
   1  -5  -3   56.29   26.40
   1  -5  -3  107.79   26.50
  -1  -5   3  101.29   25.40
   1   5   3   83.89   29.80
  -1   5  -3   76.69   24.80
  -1  -5   3   73.19   25.40
  -1  -5   3  101.99   17.60
   1   5   3  100.49   22.70
   1   5  -3   82.09   25.30
  -1   5   3   82.99   24.40
   1   5  -3   78.09   22.70
  -1   5   3  122.19   27.60
   1  -5   3   74.79   25.00
  -1  -5  -3   96.39   26.80
  -1   5   3  111.69   26.80
   1   5  -3   51.09   26.00
   1  -5   3   79.19   23.80
  -1  -5   4 1656.03   57.89
  -1   5  -4 1661.93   45.40
  -1   5  -4 1712.83   60.89
  -1  -5   4 1595.84   47.10
   1  -5  -4 1661.63   62.89
   1   5   4 1668.53   65.19
  -1   5  -4 1568.94   56.69
   1  -5  -4 1625.64   59.29
   1   5   4 1625.74   64.29
  -1  -5   4 1696.43   63.89
   1   5   4 1607.04   57.39
   1  -5   4 1673.33   42.80
   1  -5   4 1670.03   59.99
  -1   5   4 1754.22   64.99
  -1   5   4 1653.23   60.09
   1   5  -4 1620.24   57.89
  -1   5   4 1623.94   60.49
   1   5  -4 1683.33   61.09
  -1  -5  -4 1765.72   64.79
   1   5  -4 1607.04   51.29
  -1   5  -5  -23.40   27.80
   1  -5  -5   -4.90   27.80
  -1  -5   5    7.20   18.40
   1  -5  -5   12.40   40.80
   1   5   5   19.90   29.80
   1   5   5   51.09   35.70
  -1   5  -5  -33.70   30.10
  -1   5  -5   57.29   34.80
  -1  -5   5  -47.70   29.90
   1   5   5  -11.50   31.30
  -1  -5   5  -21.20   31.60
  -1   5   5  -33.90   33.40
  -1   5   5   -0.60   36.90
   1  -5   5  -22.20   15.30
  -1   5   5  -19.10   29.80
   1  -5   5   21.60   25.60
   1   5  -5  -16.90   33.90
   1  -5   5   -7.90   29.70
   1   5  -5  -11.80   33.10
  -1   5  -6  629.94   62.29
   1  -5  -6  606.34   53.49
  -1  -5   6  592.54   50.49
   1   5   6  558.64   61.79
   1   5   6  730.43   64.79
   1  -5  -6  545.35   51.69
   1   5   6  658.73   65.09
  -1   5  -6  573.64   54.59
  -1  -5   6  612.14   39.50
  -1  -5   6  572.04   62.29
  -1   5   6  718.73   65.49
  -1  -5  -6  623.84   68.79
   1  -5   6  597.44   62.19
   1   5  -6  664.43   63.99
   1  -5   6  588.44   32.80
  -1   5   6  625.54   66.59
   1  -5   6  582.24   60.49
  -1   5   6  655.43   61.09
   1  -5  -7  111.09   55.29
  -1   5  -7   74.59   57.39
   1   5   7   89.29   45.60
   1   5   7  106.39   48.90
  -1  -5   7  154.08   29.00
  -1  -5   7  125.49   45.50
  -1   5  -7  148.59   47.50
  -1  -5   7  137.49   49.10
   1   5   7   90.69   55.49
   1  -5  -7   61.19   35.50
  -1   5   7  126.19   50.29
  -1   5   7  222.88   48.20
   1  -5   7  107.79   25.10
   1  -5   7  147.29   45.40
   1  -5   7   23.90   43.70
   1   5  -7   39.70   47.00
  -1  -5  -7   60.19   50.49
   1   5  -7   79.19   56.49
  -1   5   7   34.90   51.29
   1  -5  -8    8.50   60.89
  -1   5  -8 -149.39   53.99
   1  -5  -8  -88.39   65.89
  -1  -5   8   33.10   30.20
  -1   5  -8  -51.09   65.19
   1   5   8  112.59   59.79
  -1  -5   8   47.50   54.99
   1   5   8   28.30   45.90
  -1  -5   8   30.30   58.99
   1   5   8   27.70   52.79
   1  -5   8  -29.50   24.60
  -1   5   8  -48.80   59.59
  -1   5   8   -0.50   60.79
   1   5  -8  -97.79   66.09
   1   5  -8   42.00   65.69
   1  -5   8   43.20   54.79
   1  -5   8   64.49   59.39
  -1   6   0    6.30   24.00
   1  -6   0   -1.40   20.70
  -1  -6   0   -0.40   27.10
   1   6   0  -13.10   18.00
   1  -6   0    2.50   23.70
  -1   6   0  -11.50   18.10
  -1  -6   0  -11.00   19.30
   1   6   0   12.20   20.30
  -1   6   0   -0.20   22.40
   1  -6  -1   32.40   17.50
  -1  -6   1   22.50   20.10
  -1   6  -1   49.10   23.20
  -1   6  -1   49.20   19.40
  -1  -6   1   27.80   21.50
   1   6   1   12.70   22.80
   1   6   1   30.20   21.70
   1  -6  -1   12.10   22.80
   1   6   1    5.00   21.50
  -1   6  -1   55.19   25.00
  -1  -6  -1   43.90   19.40
  -1   6   1    1.80   23.20
   1  -6   1   33.80   18.80
  -1   6   1   -2.60   23.90
   1   6  -1   18.40   21.20
   1   6  -1   21.30   22.80
   1   6  -1   32.70   22.20
  -1  -6  -1   36.80   24.80
   1  -6   1   11.50   18.80
  -1   6   1   22.50   22.00
   1   6   2  852.91   43.90
  -1  -6   2  892.91   44.40
  -1   6  -2  893.11   47.70
   1   6   2  891.81   41.60
   1  -6  -2  889.11   45.10
   1   6   2  894.01   44.30
  -1   6  -2  922.91   45.80
  -1  -6   2  928.51   46.40
   1  -6  -2  909.41   42.80
   1  -6   2  853.91   39.90
   1   6  -2  817.52   39.50
   1  -6   2  887.61   46.90
  -1   6   2  927.81   49.60
   1   6  -2  878.81   44.70
   1   6  -2  889.21   42.40
  -1   6   2  840.52   43.30
  -1   6   2  857.61   46.50
  -1  -6  -2  869.71   41.10
   1   6   3  806.62   45.10
  -1  -6   3  754.72   30.70
   1   6   3  808.52   41.50
   1   6   3  807.92   46.00
  -1   6  -3  795.32   32.80
  -1  -6   3  757.42   47.00
  -1  -6   3  812.62   46.70
   1  -6  -3  728.03   43.00
  -1   6  -3  723.83   49.10
   1  -6  -3  791.52   45.80
  -1   6  -3  730.73   45.50
   1  -6   3  758.12   42.40
   1   6  -3  751.32   48.90
  -1  -6  -3  849.52   43.80
  -1   6   3  770.42   44.00
   1   6  -3  797.22   37.70
   1  -6   3  839.42   47.00
  -1   6   3  813.22   48.50
  -1   6   3  744.23   52.09
   1   6  -3  782.72   46.10
  -1   6  -4  121.99   30.40
  -1  -6   4  128.69   19.50
   1   6   4   88.19   27.70
   1   6   4   97.79   34.40
  -1   6  -4  113.69   31.60
   1  -6  -4  122.59   32.20
   1  -6  -4   69.49   26.50
  -1   6  -4  134.49   21.30
  -1  -6   4   98.49   30.20
   1   6   4  130.79   36.80
  -1  -6   4  125.39   25.40
  -1   6   4   56.69   29.30
  -1  -6  -4  134.19   32.50
  -1   6   4   54.59   28.80
   1  -6   4   57.09   28.90
   1   6  -4   84.59   26.70
  -1   6   4   53.69   31.10
   1   6  -4   95.59   30.70
   1  -6   4  110.19   26.10
   1  -6  -5   27.40   31.80
   1   6   5   11.90   38.00
  -1  -6   5  -12.50   34.10
   1   6   5   25.90   33.20
  -1   6  -5   23.00   35.80
   1   6   5   31.10   30.20
  -1  -6   5   41.00   33.80
  -1   6  -5   70.39   35.50
  -1  -6   5   -2.10   20.90
  -1   6   5   56.99   33.30
  -1  -6  -5   47.60   34.20
   1   6  -5   22.50   34.00
  -1   6   5   -9.90   35.00
   1  -6   5   -6.80   26.30
   1   6  -5   24.40   36.20
  -1   6   5   51.89   32.80
   1  -6   5   -5.00   14.60
   1  -6   5   30.70   34.20
  -1  -6   6  240.38   42.70
  -1   6  -6  244.48   48.20
   1   6   6  217.78   43.30
   1   6   6  286.67   41.50
   1  -6  -6  305.37   47.00
   1  -6  -6  237.18   38.60
  -1  -6   6  294.37   44.40
  -1   6  -6  293.07   46.30
   1   6   6  251.97   47.10
  -1  -6   6  295.47   27.60
   1   6  -6  285.47   57.49
   1  -6   6  227.08   26.00
  -1   6   6  367.76   46.40
  -1   6   6  255.57   51.59
   1  -6   6  294.37   42.80
  -1   6   6  180.78   46.80
   1   6  -6  281.77   46.90
   1  -6   6  212.88   38.30
  -1  -6  -6  257.07   51.69
  -1   6  -7  118.39   58.39
   1  -6  -7  297.67   58.79
   1  -6  -7  237.58   41.40
  -1  -6   7  184.88   49.00
   1   6   7  206.38   64.99
  -1   6  -7  319.77   53.89
  -1  -6   7  187.08   50.19
   1   6   7  133.89   47.30
   1   6   7  191.68   50.69
  -1  -6   7  210.08   29.40
  -1  -6  -7  160.48   54.29
   1   6  -7  127.49   52.59
   1  -6   7  244.38   52.39
  -1   6   7  106.39   52.69
   1  -6   7  217.88   52.29
  -1   6   7   83.29   57.09
   1   6  -7  166.48   60.39
   1  -6   7  207.78   22.50
  -1   6  -8  144.59   63.19
  -1   6  -8  186.78   82.69
   1   6   8   -8.70   57.39
   1   6   8  164.68   60.39
  -1  -6   8  135.49   33.00
  -1  -6   8  193.78   68.79
   1   6  -8  184.98   73.69
  -1   6   8  120.39   53.49
   1  -6   8  162.38   23.90
  -1   6   8  132.49   64.29
  -1  -6  -8  112.59   67.19
  -1   6   8   66.09   71.39
   1  -6   8   88.59   61.49
   1   6  -8   11.80   71.59
   1  -6   8  168.88   59.49
  -1   7   0  -21.20   25.60
   1  -7   0   27.00   19.00
  -1   7   0   -8.00   24.30
   1   7   0   -9.40   24.00
   1  -7   0   -9.60   20.60
   1   7   0   25.00   21.00
   1   7   0    7.30   21.60
  -1   7   0   12.50   24.70
  -1  -7   0   -8.30   21.10
  -1  -7   0   -5.20   28.80
   1   7   1 3641.74   89.49
  -1  -7   1 3565.24   86.49
   1  -7  -1 3144.49   90.99
   1   7   1 3514.65   92.59
  -1   7  -1 3654.63   90.99
  -1  -7   1 3710.83   90.19
   1   7   1 3672.63   90.39
   1  -7  -1 3681.93   89.89
  -1   7  -1 3545.75   91.39
  -1   7  -1 3647.93   84.79
   1  -7   1 3631.74   88.19
  -1  -7  -1 3661.43   87.89
  -1   7   1 3516.15   91.79
   1   7  -1 3661.73   90.69
  -1   7   1 3559.84   91.59
   1   7  -1 3574.94   92.69
  -1   7   1 3674.83   89.99
   1  -7   1 3688.13   93.89
  -1  -7  -1 3470.25   93.09
   1   7   2   49.90   23.80
   1  -7  -2  -15.30   22.40
  -1   7  -2   18.00   19.80
   1  -7  -2    0.50   23.60
  -1   7  -2   20.80   26.00
   1   7   2    9.00   24.10
   1   7   2  -17.30   23.90
  -1  -7   2   17.40   24.60
  -1  -7   2    4.40   23.30
  -1   7  -2  -10.10   21.20
   1   7  -2  -16.20   20.40
  -1   7   2   29.30   25.00
   1  -7   2    2.20   19.70
  -1  -7  -2   28.50   25.40
  -1   7   2    1.40   31.40
  -1  -7  -2   37.30   25.70
   1   7  -2   26.20   25.70
  -1   7   2   28.80   27.20
   1  -7   2   18.40   24.90
  -1  -7   3  377.76   42.50
  -1   7  -3  336.37   34.00
   1   7   3  326.67   31.60
   1   7   3  370.66   39.80
  -1   7  -3  270.77   30.40
   1  -7  -3  323.87   30.70
  -1   7  -3  345.57   34.90
   1   7   3  341.17   34.80
  -1  -7   3  363.06   34.10
   1  -7  -3  369.86   34.80
   1   7  -3  344.47   35.90
  -1  -7  -3  410.96   40.50
  -1   7   3  426.36   47.10
   1   7  -3  352.46   37.80
   1  -7   3  375.26   33.90
  -1   7   3  323.87   34.10
  -1   7   3  373.56   41.90
   1  -7   3  385.26   39.30
   1   7   4  116.79   39.10
   1   7   4  120.09   29.30
  -1   7  -4   64.99   32.80
   1   7   4  147.39   33.90
   1  -7  -4  129.59   29.40
  -1   7  -4  124.69   34.70
   1  -7  -4   72.39   33.30
  -1  -7   4  105.59   32.00
   1   7  -4  112.89   28.30
   1   7  -4  124.49   28.20
  -1   7   4  164.28   31.40
  -1   7   4   75.89   34.90
  -1  -7  -4  128.09   31.70
   1  -7   4  108.09   32.50
   1  -7   4   84.79   32.10
  -1   7   4  137.49   39.80
   1   7   5   -1.90   35.30
  -1   7  -5   52.79   38.30
  -1  -7   5  -26.30   35.00
  -1   7  -5   52.99   38.00
  -1  -7   5   14.50   19.00
   1  -7  -5   20.40   33.80
   1   7   5   29.90   40.60
  -1  -7   5   15.40   34.00
   1  -7  -5    5.80   38.70
   1   7   5  -18.10   36.90
   1  -7   5   -5.30   35.60
  -1   7   5   -8.00   36.80
   1   7  -5   30.50   38.10
  -1  -7  -5  -23.50   34.10
  -1   7   5   25.60   36.10
  -1   7   5   25.00   43.20
   1   7  -5   32.30   40.00
   1  -7   5   23.70   34.80
   1  -7  -6   21.20   48.30
   1   7   6   95.39   41.60
   1   7   6   51.69   43.70
  -1   7  -6  111.29   44.90
  -1  -7   6  130.09   42.80
  -1   7  -6    0.50   44.70
  -1  -7   6   34.90   24.40
   1   7   6   26.80   38.70
   1  -7  -6   68.79   36.30
  -1  -7   6   -2.20   42.00
  -1  -7  -6   53.99   50.19
   1  -7   6   26.10   40.50
  -1   7   6   -2.30   49.90
   1   7  -6   18.40   45.20
  -1   7   6   37.70   43.20
  -1   7   6   84.69   46.60
   1   7  -6   64.59   47.40
   1  -7   6   36.60   34.80
   1   7   7  219.08   51.29
   1  -7  -7  158.08   61.99
  -1  -7   7  227.58   54.39
  -1  -7   7  281.87   55.99
   1   7   7  197.28   55.09
   1   7   7  188.58   55.09
  -1   7  -7  275.17   56.29
  -1   7  -7  133.59   61.19
  -1  -7   7  231.78   28.60
  -1   7   7  181.18   52.29
   1   7  -7  191.48   56.29
   1  -7   7  226.98   52.39
   1   7  -7  161.78   63.89
   1  -7   7  117.09   54.19
  -1  -7  -7  162.98   64.89
  -1   7   7  156.58   62.49
   1   8   0   19.70   26.60
  -1  -8   0  -21.00   22.20
   1   8   0  -11.90   21.10
  -1  -8   0   32.50   25.80
  -1   8   0  -10.50   26.40
  -1   8   0  -28.90   25.60
   1  -8   0    9.70   26.20
  -1   8   0   -2.40   26.10
   1  -8   0   -5.50   19.40
   1   8   0    6.00   24.60
  -1   8  -1  -23.50   26.20
   1   8   1   10.40   29.20
  -1  -8   1   15.30   26.70
   1  -8  -1   24.50   24.40
  -1  -8   1  -13.00   22.80
   1   8   1   31.50   25.60
  -1   8  -1   46.70   28.00
  -1   8  -1   12.60   21.80
   1   8   1   13.80   27.20
   1  -8  -1   -3.60   27.60
  -1   8   1   32.80   24.60
   1   8  -1    3.80   27.30
   1   8  -1    2.80   21.10
  -1   8   1  -12.00   26.90
   1  -8   1   15.40   26.90
  -1  -8  -1    5.00   31.60
  -1   8   1   18.10   29.10
  -1  -8  -1   23.40   22.60
   1  -8   1   -2.40   24.40
  -1   8  -2 1252.17   60.59
  -1  -8   2 1252.47   53.09
   1   8   2 1301.67   58.19
   1   8   2 1309.07   60.19
   1  -8  -2 1386.86   55.89
   1   8   2 1324.37   56.49
  -1  -8   2 1308.97   56.59
  -1   8  -2 1244.48   46.50
  -1   8  -2 1292.67   57.69
   1  -8  -2 1296.37   55.69
  -1   8   2 1320.77   58.59
  -1  -8  -2 1294.97   52.89
  -1  -8  -2 1294.27   53.29
   1  -8   2 1322.37   57.19
  -1   8   2 1268.37   59.89
   1   8  -2 1325.57   55.09
   1   8  -2 1256.87   56.99
  -1   8   2 1282.17   55.19
   1  -8   2 1318.47   58.29
   1   8   3   36.50   30.90
   1  -8  -3   67.29   35.40
   1   8   3   58.39   28.10
   1   8   3    9.30   29.90
  -1   8  -3   19.80   30.30
  -1   8  -3   20.60   25.40
  -1  -8   3   54.19   25.00
   1  -8  -3   92.09   27.40
  -1  -8   3   72.49   30.20
  -1   8   3   41.80   29.40
   1   8  -3   83.79   26.50
   1   8  -3   90.79   31.50
  -1  -8  -3   24.30   31.10
   1  -8   3   64.19   25.00
  -1  -8  -3   73.99   22.30
  -1   8   3   78.69   33.20
  -1   8   3   86.99   38.50
   1  -8   3   29.30   29.30
  -1   8  -4  202.08   33.50
  -1   8  -4  243.88   38.70
  -1  -8   4  265.27   37.40
   1  -8  -4  251.97   34.20
   1   8   4  273.37   39.90
   1   8   4  203.98   38.20
   1  -8  -4  243.18   39.30
  -1   8  -4  266.17   36.50
  -1  -8   4  204.08   38.20
   1   8   4  218.38   35.20
   1  -8   4  204.78   32.80
  -1   8   4  194.38   37.90
   1   8  -4  237.48   39.10
  -1   8   4  218.18   39.90
  -1   8   4  163.28   43.10
   1  -8   4  247.08   36.80
   1   8  -4  190.68   33.00
  -1  -8  -4  182.58   42.60
   1  -8  -5    9.50   45.70
  -1   8  -5   52.19   40.70
   1  -8  -5   11.30   31.80
  -1   8  -5   52.49   29.70
   1   8   5   46.50   39.00
   1   8   5   19.50   35.10
  -1  -8   5  -30.10   37.50
   1   8   5   18.70   45.10
  -1  -8   5   -9.40   38.80
  -1   8   5  -41.80   37.10
   1  -8   5   -1.60   40.30
   1   8  -5   20.00   40.70
  -1   8   5    9.60   39.50
   1   8  -5  -24.30   38.90
  -1  -8  -5    6.60   41.40
  -1   8   5   -2.00   36.90
  -1   8  -6  520.35   58.69
  -1  -8   6  453.05   52.49
   1  -8  -6  470.85   55.89
   1   8   6  442.56   54.39
   1   8   6  399.76   57.89
  -1  -8   6  552.84   60.99
   1  -8  -6  460.95   58.79
  -1   8  -6  471.45   55.99
   1   8  -6  590.44   62.29
   1  -8   6  432.86   50.19
   1   8  -6  449.66   57.09
   1  -8   6  498.95   54.09
  -1  -8  -6  419.36   52.99
  -1   8   6  454.25   52.69
  -1   8   6  418.96   55.49
   1  -8  -7  -29.50   58.39
   1   8   7   -4.60   56.59
  -1   8  -7   30.00   58.49
   1   8   7   66.99   53.49
   1   8   7   17.90   52.19
  -1  -8   7  -73.99   49.70
  -1   8  -7   37.00   62.89
  -1   8   7 -115.09   61.39
   1  -8   7   76.09   52.79
   1   8  -7   38.00   56.79
   1   8  -7   70.69   63.79
  -1  -8  -7   93.19   66.99
  -1   8   7  131.89   55.99
  -1   8   7   75.29   66.99
   1  -8   7   80.39   52.59
   1   9   0  -27.10   22.80
   1  -9   0   18.80   27.40
   1  -9   0   18.40   26.70
  -1  -9   0   51.39   26.80
  -1  -9   0  -13.20   23.80
  -1   9   0   48.50   30.00
  -1   9   0   24.70   28.80
   1   9   0   17.90   23.30
  -1   9   0    9.30   23.80
   1   9   0  -10.40   27.20
  -1  -9   1 1030.40   53.49
   1  -9  -1 1034.10   54.49
   1   9   1 1105.59   58.09
  -1   9  -1 1045.10   46.90
  -1   9  -1 1113.39   51.19
  -1   9  -1 1109.49   59.99
   1   9   1 1040.90   55.39
   1  -9  -1  783.12   55.19
  -1  -9   1 1076.29   58.59
   1   9   1 1081.29   55.99
   1  -9   1 1045.10   53.89
   1   9  -1 1051.49   58.79
   1  -9   1 1111.19   49.70
  -1   9   1  919.11   55.89
  -1  -9  -1 1087.29   51.69
  -1   9   1 1067.29   56.69
  -1   9   1 1034.70   54.09
   1   9  -1 1072.29   55.19
  -1   9  -2  127.29   33.60
   1  -9  -2  176.08   32.80
  -1   9  -2  161.18   28.80
   1  -9  -2  151.38   32.10
  -1   9  -2  144.59   35.10
   1   9   2  162.48   34.00
  -1  -9   2  137.49   32.10
   1   9   2  157.78   32.80
   1   9   2  150.88   31.90
  -1  -9   2  185.58   31.60
  -1   9   2  155.68   35.00
  -1  -9  -2  156.18   34.40
  -1   9   2  126.19   31.80
   1  -9   2  152.28   32.00
  -1  -9  -2  175.88   30.00
  -1   9   2  155.28   35.20
   1   9  -2  178.58   34.10
   1   9  -2  137.59   29.20
   1  -9   2  205.18   32.80
   1   9   3   48.20   38.90
  -1   9  -3  -21.10   34.90
  -1  -9   3    8.00   31.60
  -1   9  -3    8.80   34.50
   1   9   3  -23.00   32.20
   1  -9  -3   18.90   31.70
  -1  -9   3    1.50   30.20
   1  -9  -3    5.80   29.60
   1   9   3  -56.59   35.20
  -1   9   3    9.00   33.00
   1  -9   3    3.20   31.30
  -1  -9  -3   31.00   34.30
  -1   9   3  -32.80   30.80
   1  -9   3   35.30   32.40
  -1  -9  -3  -27.80   27.20
   1   9  -3   -1.90   32.70
  -1   9   3   15.10   36.10
   1   9  -3  -18.30   33.50
   1   9   4  685.53   67.89
   1   9   4  751.32   56.79
  -1  -9   4  679.03   61.99
   1   9   4  676.43   62.69
  -1   9  -4  722.43   63.59
  -1   9  -4  607.94   52.89
  -1  -9   4  723.33   62.29
   1  -9  -4  564.64   52.09
   1  -9  -4  640.74   60.19
   1   9  -4  538.15   61.09
  -1   9   4  735.73   68.19
  -1   9   4  623.64   65.99
   1  -9   4  556.34   59.99
   1   9  -4  657.93   66.19
  -1   9   4  621.24   59.29
  -1  -9  -4  533.05   54.39
   1  -9   4  561.24   60.59
   1   9   5   20.80   47.40
  -1   9  -5   36.20   44.70
  -1  -9   5   13.80   38.80
  -1  -9   5   66.19   40.50
  -1   9  -5   49.00   44.80
   1  -9  -5   47.90   43.30
   1   9   5   88.49   41.10
   1   9   5   42.30   42.70
   1  -9  -5    0.40   33.20
   1   9  -5    7.90   44.20
  -1   9   5   -8.40   49.00
   1  -9   5  -55.79   39.70
  -1   9   5  -20.50   46.10
  -1   9   5   72.29   42.40
  -1  -9  -5   55.19   41.90
   1   9  -5    4.00   35.90
   1   9   6  353.76   70.59
  -1   9  -6  327.67   59.79
   1   9   6  377.16   52.19
   1  -9  -6  299.17   65.09
  -1  -9   6  268.17   52.09
  -1  -9   6  311.57   54.89
   1   9   6  276.97   48.00
  -1   9  -6  389.86   57.79
   1  -9   6  310.27   51.49
   1   9  -6  378.86   49.60
  -1   9   6  206.18   56.49
   1   9  -6  286.37   56.99
   1  -9   6  357.66   53.69
  -1   9   6  280.37   46.70
  -1   9   6  333.47   53.09
  -1  -9  -6  391.56   63.59
  -1   9  -7  -35.70   65.69
  -1  -9   7    4.30   53.99
  -1   9  -7   27.60   70.19
  -1  -9   7  119.49   58.69
   1   9   7   26.40   55.79
   1   9   7   -8.90   58.19
   1   9   7  -36.80   53.89
   1   9  -7   22.00   70.19
   1   9  -7   81.69   64.39
  -1  -9  -7   33.10   45.00
  -1   9   7   53.19   57.99
   1  -9   7   35.80   61.19
  -1   9   7   73.49   58.29
   1  -9   7    8.90   52.69
  -1   9   7   27.20   74.09
  -1  10   0   -8.10   32.70
  -1 -10   0  -10.60   27.70
  -1  10   0   10.70   33.90
   1 -10   0  -46.00   28.60
   1  10   0   20.50   32.70
   1  10   0   32.10   26.70
  -1  10   0   -6.50   25.90
   1 -10   0   20.20   28.10
  -1 -10   0   -1.80   27.60
   1  10   0  -57.59   31.60
  -1  10  -1  281.77   40.60
   1  10   1  395.36   39.20
  -1  10  -1  385.16   41.50
  -1  10  -1  365.56   35.60
   1 -10  -1  390.96   38.10
   1  10   1  350.46   39.70
   1 -10  -1  345.57   38.80
  -1 -10   1  331.87   36.80
  -1 -10   1  389.76   39.80
   1  10   1  387.76   42.40
  -1  10   1  358.96   40.10
   1  10  -1  363.36   35.90
  -1 -10  -1  398.26   37.00
  -1 -10  -1  266.97   40.40
  -1  10   1  330.27   36.10
   1  10  -1  391.96   41.30
   1  10  -1  336.27   38.40
  -1  10   1  322.97   42.40
   1 -10   1  341.97   37.60
   1 -10   1  311.57   40.00
  -1 -10   2  382.66   34.70
   1  10   2  389.46   47.00
  -1  10  -2  389.16   42.80
   1 -10  -2  413.56   41.10
   1 -10  -2  355.56   39.50
  -1  10  -2  443.66   40.90
   1  10   2  382.66   42.70
   1  10   2  399.06   44.70
  -1 -10   2  395.66   36.90
  -1  10  -2  403.36   39.70
  -1  10   2  441.46   44.80
   1  10  -2  418.46   43.70
  -1 -10  -2  386.26   48.70
   1 -10   2  457.25   43.10
   1 -10   2  397.96   37.60
   1  10  -2  354.76   42.40
  -1  10   2  384.06   46.40
  -1 -10  -2  368.96   38.80
  -1  10   2  428.56   45.90
  -1 -10   3  513.15   57.69
  -1  10  -3  456.05   40.50
   1 -10  -3  534.85   52.69
  -1  10  -3  497.05   48.40
  -1  10  -3  480.45   49.30
  -1 -10   3  515.05   51.29
   1  10   3  587.74   64.39
   1  10   3  516.65   49.10
   1  10   3  429.86   51.89
   1 -10   3  424.46   44.30
  -1  10   3  497.25   52.49
  -1 -10  -3  513.65   47.10
   1  10  -3  468.85   51.19
  -1  10   3  502.25   49.90
   1  10  -3  490.65   47.60
  -1  10   3  483.75   47.30
  -1 -10  -3  571.44   58.19
   1 -10   3  550.64   51.19
  -1 -10   4   70.49   40.50
  -1  10  -4   85.99   43.20
   1 -10  -4   38.40   39.60
   1  10   4   -4.90   49.99
   1  10   4   15.20   43.90
  -1  10  -4   81.49   28.10
   1  10   4   63.79   42.30
   1 -10  -4   12.70   40.70
  -1 -10   4   33.60   38.70
  -1  10  -4   38.00   40.40
   1 -10   4   21.30   40.10
  -1  10   4   52.79   49.60
  -1  10   4   67.39   44.80
  -1  10   4   39.70   41.20
   1 -10   4   -1.00   38.10
  -1 -10  -4   31.30   37.60
   1  10  -4   58.09   35.40
   1  10  -4  131.19   45.70
  -1 -10  -4  -45.60   25.90
   1 -10  -5   65.59   35.10
  -1  10  -5   22.70   49.00
   1  10   5   94.39   44.70
   1 -10  -5   46.60   46.40
   1  10   5    7.20   47.70
   1  10   5   -1.90   48.00
  -1  10  -5  100.89   50.19
  -1 -10   5   38.10   44.00
   1  10  -5  108.39   51.29
  -1  10   5   45.20   44.40
  -1  10   5  -36.30   47.50
  -1 -10  -5   34.80   43.10
   1 -10   5  -20.30   39.60
  -1  10   5   90.59   50.39
  -1  10  -6  116.79   59.89
  -1 -10   6  161.78   44.10
  -1  10  -6  137.49   59.49
   1  10   6   96.19   54.19
  -1 -10   6  226.78   52.29
   1 -10  -6  117.79   66.59
   1  10   6  207.38   53.49
   1  10   6  108.19   54.89
  -1  10   6  100.79   61.69
   1  10  -6  217.98   58.99
  -1  10   6  269.27   57.49
   1 -10   6  105.69   52.59
   1 -10   6  175.38   57.99
   1  10  -6  210.58   61.29
  -1  10   6  214.78   57.59
  -1 -10  -6  171.78   62.39
   1 -11   0   51.69   33.90
  -1 -11   0    1.80   31.80
   1 -11   0  -11.40   32.60
  -1 -11   0   59.49   32.90
   1  11   0   -8.30   35.60
   1  11   0   31.80   34.40
  -1  11   0    0.60   36.30
  -1  11   0 -101.89   33.40
  -1  11   0   60.59   39.30
   1  11   0  -15.80   36.10
  -1  11  -1  -16.20   30.10
   1  11   1  -98.39   31.60
  -1  11  -1  -40.60   29.20
   1  11   1  -20.80   32.00
   1 -11  -1  -23.60   34.40
   1 -11  -1  -19.90   32.60
  -1 -11   1    9.00   32.50
   1  11   1  -14.30   35.20
  -1 -11   1   22.10   36.00
  -1  11  -1   39.00   37.80
  -1 -11  -1    9.40   32.50
   1 -11   1   41.00   35.40
  -1  11   1   38.80   30.20
  -1  11   1   -1.90   36.50
   1  11  -1    3.00   36.30
   1  11  -1  -35.60   35.30
   1  11  -1  -46.50   31.40
   1 -11   1   55.19   34.00
  -1  11   1  -26.90   29.60
   1  11   2  203.98   43.30
   1  11   2  153.18   44.70
  -1  11  -2  274.47   44.50
  -1 -11   2  215.48   33.00
  -1  11  -2  205.08   35.00
   1  11   2  211.48   42.80
   1 -11  -2  128.49   39.30
  -1 -11   2  228.68   41.30
  -1  11  -2  232.48   38.40
  -1 -11  -2  157.48   38.00
   1  11  -2  200.78   43.70
  -1  11   2  176.68   39.90
   1  11  -2  127.59   41.00
   1 -11   2  184.88   43.20
   1 -11   2  256.27   40.80
  -1  11   2  120.79   36.30
   1  11  -2  171.18   34.10
  -1  11   2  204.38   44.40
  -1  11  -3   52.09   30.10
   1 -11  -3   46.40   37.70
   1 -11  -3   11.20   36.70
   1  11   3   38.50   38.90
   1  11   3   58.39   41.00
  -1  11  -3   33.80   43.50
   1  11   3   -3.20   42.60
  -1 -11   3  -36.00   30.90
  -1 -11   3   56.39   37.10
  -1  11  -3   60.09   44.50
   1 -11   3   59.89   39.50
   1  11  -3   52.79   42.70
  -1 -11  -3   14.50   40.20
   1  11  -3   53.69   40.80
  -1  11   3   51.29   39.50
  -1 -11  -3   51.09   36.90
   1 -11   3   64.49   39.90
  -1  11   3    4.00   41.90
  -1  11   3   24.90   44.60
  -1  11  -4 1144.69   54.99
  -1 -11   4 1194.58   79.69
   1  11   4 1238.68   92.79
  -1  11  -4 1136.89   82.69
   1  11   4 1066.59   92.29
   1 -11  -4 1216.68   85.19
   1 -11  -4 1227.38   71.09
   1  11   4 1448.26   85.39
   1  11  -4 1316.17   79.89
  -1  11   4 1152.78   85.49
  -1  11   4 1194.08   77.49
   1 -11   4 1181.48   80.09
   1  11  -4 1304.77   85.69
  -1  11   4 1127.09   71.39
   1 -11   4 1281.47   70.29
  -1 -11  -4 1110.39   74.99
  -1  11  -5   65.49   53.39
  -1  11  -5  118.09   52.89
   1  11   5   15.40   48.30
   1  11   5   77.89   75.29
   1 -11  -5   59.69   51.19
   1  11   5   78.79   53.19
  -1 -11   5   36.10   47.20
  -1  11  -5   83.69   28.30
   1 -11  -5  -34.30   45.30
  -1  11   5   26.90   52.19
  -1  11   5   -7.70   60.99
   1 -11   5  132.69   54.69
  -1 -11  -5   36.10   48.90
  -1  11   5  -29.10   48.70
   1  11  -5   48.30   54.39
   1 -11   5   25.10   46.70
   1  11  -5  203.28   56.59
  -1  11  -6  556.04   40.60
  -1 -11   6  400.26   61.29
   1  11   6  584.54   70.29
  -1  11  -6  586.44   73.19
  -1  11  -6  520.85   75.19
   1 -11  -6  455.95   74.39
   1  11   6  398.66   63.19
   1  11   6  463.05   55.69
  -1 -11   6  524.45   68.69
   1  11  -6  679.83   80.29
   1  11  -6  499.25   70.89
  -1  11   6  337.77   80.39
  -1  11   6  405.86   67.69
   1 -11   6  492.65   67.19
   1 -11   6  594.04   64.69
  -1  11   6  560.04   69.09
   1  12   0   -2.20   37.20
  -1 -12   0   48.20   35.80
  -1  12   0   29.10   39.50
   1  12   0   14.20   41.40
  -1  12   0  -50.59   40.80
   1 -12   0   -6.10   41.30
  -1  12   0   20.70   38.20
   1  12   0  -13.40   38.10
   1 -12   0   60.49   37.10
  -1 -12   0   32.20   37.60
   1 -12  -1  233.08   44.20
  -1  12  -1  294.87   42.10
  -1  12  -1  267.57   48.20
   1  12   1  329.97   45.10
  -1  12  -1  397.06   43.40
  -1 -12   1  317.27   43.40
  -1 -12   1  364.26   54.39
   1  12   1  390.36   46.60
   1  12   1  350.86   49.10
   1 -12  -1  351.26   44.70
  -1  12   1  324.87   48.00
   1 -12   1  415.66   45.00
   1 -12   1  362.46   45.10
   1  12  -1  338.97   47.00
  -1 -12  -1  361.56   43.40
   1  12  -1  352.06   47.90
  -1 -12  -1  335.77   48.00
  -1  12   1  296.77   41.40
  -1  12   1  393.76   50.29
   1  12  -1  366.16   42.50
  -1  12  -2   69.79   36.20
   1 -12  -2  -28.80   46.30
  -1 -12   2   88.79   42.10
   1  12   2  105.19   46.50
   1  12   2    3.40   42.80
  -1  12  -2   69.39   33.00
  -1 -12   2   95.29   48.60
  -1  12  -2   55.09   39.00
   1  12   2   43.00   47.20
   1 -12  -2  101.19   42.80
  -1 -12  -2   28.20   36.70
   1 -12   2   22.80   40.80
   1  12  -2   38.20   33.60
   1 -12   2   -2.60   40.60
  -1  12   2   94.59   47.50
  -1 -12  -2    2.90   52.39
   1  12  -2   28.00   43.90
   1  12  -2   49.20   42.70
  -1  12   2   30.30   47.00
  -1  12   2  118.49   47.30
   1 -12  -3  583.84   65.29
  -1 -12   3  729.73   73.69
  -1 -12   3  742.73   71.19
   1  12   3  768.32   86.39
  -1  12  -3  773.22   75.59
  -1  12  -3  731.23   46.50
   1 -12  -3  720.13   71.99
   1  12   3  758.92   78.29
  -1  12  -3  752.62   65.29
  -1 -12  -3  684.53   65.19
  -1 -12  -3  812.22   68.69
   1  12  -3  683.33   65.59
   1  12  -3  751.22   51.29
   1 -12   3  790.42   75.49
  -1  12   3  739.43   79.19
  -1  12   3  798.12   78.29
   1  12  -3  709.33   61.59
   1 -12   3  685.13   70.99
   1  12   4  -20.20   49.50
  -1 -12   4  -33.80   42.50
   1  12   4   67.59   53.89
   1  12   4    7.30   43.40
   1 -12  -4   78.59   42.90
  -1  12  -4   30.30   52.09
  -1  12  -4   14.60   32.60
   1 -12  -4   36.00   48.80
  -1  12  -4   -9.50   50.89
  -1 -12   4   -7.20   49.99
  -1 -12  -4  -28.70   52.49
  -1  12   4   25.90   42.40
  -1  12   4 -125.99   50.79
  -1 -12  -4  -27.00   34.70
   1  12  -4  -28.20   52.39
   1 -12   4  -63.19   44.20
   1  12  -4   63.99   51.49
  -1  12   4   43.70   55.19
  -1 -12   5  -12.20   48.50
   1 -12  -5  263.77   66.09
   1  12   5  162.38   57.09
   1 -12  -5   38.40   51.29
  -1  12  -5   37.70   56.79
  -1  12  -5   22.60   31.00
   1  12   5   88.29   61.19
  -1  12  -5   -4.40   61.29
   1  12   5   33.10   53.69
   1  12  -5  -27.90   59.69
  -1  12   5  109.39   56.29
  -1 -12  -5  177.18   62.19
   1  12  -5  124.49   59.49
  -1  12   5   64.99   66.69
  -1  12   5  -81.59   62.49
   1 -12   5   63.99   46.10
   1 -12   5  -29.60   51.29
   1  13   0   38.80   46.40
   1 -13   0   42.10   40.80
  -1 -13   0   80.09   39.20
   1  13   0   88.99   43.30
   1 -13   0  185.78   44.00
  -1  13   0   86.49   36.60
   1  13   0   62.79   46.30
  -1  13   0  115.29   47.10
  -1  13   0  -32.40   41.80
  -1 -13   0   79.69   38.50
  -1  13  -1  497.15   56.99
  -1  13  -1  550.94   60.09
   1  13   1  592.74   56.79
   1  13   1  584.84   58.49
   1  13   1  550.84   54.59
   1 -13  -1  598.24   57.19
  -1  13  -1  489.25   58.79
  -1 -13   1  603.74   65.19
  -1 -13   1  563.64   53.69
   1 -13  -1  577.24   54.89
   1  13  -1  628.34   59.79
   1 -13   1  582.14   53.79
   1  13  -1  644.64   72.59
  -1 -13  -1  537.45   49.90
  -1  13   1  507.35   56.99
  -1  13   1  499.15   57.79
  -1  13   1  630.34   58.59
  -1 -13  -1  715.03   77.19
   1 -13   1  684.53   67.99
   1  13  -1  650.53   58.79
  -1  13  -2  126.29   49.00
   1 -13  -2   78.99   46.30
  -1 -13   2   91.59   46.50
   1  13   2  123.19   54.69
  -1  13  -2  107.09   50.79
  -1  13  -2   60.59   37.70
   1  13   2   29.00   48.90
   1 -13  -2   33.10   43.70
   1  13   2  -54.99   44.50
  -1 -13   2   17.80   42.70
   1  13  -2  101.89   51.39
   1 -13   2   51.39   46.60
   1  13  -2   51.79   37.80
  -1  13   2   96.39   50.49
  -1 -13  -2   52.79   41.10
  -1 -13  -2   49.99   39.20
   1 -13   2  -26.90   47.20
   1  13  -2   12.20   49.60
  -1  13   2  -38.40   49.10
  -1 -13   3  146.29   49.20
  -1  13  -3   74.89   53.89
   1  13   3   11.60   55.59
   1  13   3  121.69   61.89
   1  13   3   70.09   55.59
  -1  13  -3   74.09   38.90
   1 -13  -3   47.30   48.80
   1 -13  -3  -81.79   48.70
  -1 -13   3   41.60   48.20
   1  13  -3  139.89   53.39
  -1 -13  -3   34.40   46.40
  -1  13   3   93.49   51.59
   1  13  -3  107.69   54.19
   1 -13   3   69.69   49.50
  -1  13   3  107.79   56.49
  -1  13   3   12.70   54.69
   1  13  -3   69.69   41.60
   1 -13   3   61.59   46.00
  -1  13  -4  576.74   53.09
  -1 -13   4  486.35   62.49
   1  13   4  432.96   69.09
   1 -13  -4  426.26   54.49
   1  13   4  328.37   70.19
   1  13   4  414.46   63.39
  -1 -13   4  483.25   60.09
   1 -13  -4  462.05   62.29
  -1  13  -4  437.86   66.99
  -1  13  -4  421.26   63.89
   1 -13   4  485.65   61.09
  -1 -13  -4  512.45   66.69
   1 -13   4  489.05   63.79
  -1  13   4  390.56   61.19
   1  13  -4  486.65   69.19
  -1  13   4  429.46   68.69
   1  13  -4  510.95   66.19
   1  13  -4  431.96   45.60
  -1  13  -5  -44.70   35.00
   1 -13  -5  -38.30   57.69
  -1  13  -5   90.39   66.59
   1  13   5 -109.89   76.19
  -1 -13   5 -104.79   53.79
  -1  13  -5   50.29   69.29
   1  13   5  -30.00   57.09
   1  13   5   89.39   64.29
   1 -13   5  -77.49   52.49
   1  13  -5  139.69   65.29
  -1 -13  -5   58.69   73.09
   1  13  -5  -30.30   39.00
  -1  13   5   19.00   58.69
   1 -13   5  -64.79   61.79
  -1  13   5  -24.70   65.19
   1  13  -5   48.30   71.59
  -1  13   5   -7.10   82.29
  -1 -14   0   26.40   40.90
   1 -14   0   39.60   49.70
   1  14   0   24.60   48.00
  -1 -14   0  -46.70   44.60
  -1  14   0   -3.60   52.69
  -1  14   0    8.20   46.00
   1 -14   0   78.69   42.00
   1  14   0  -92.19   46.70
  -1  14   0  -17.70   49.50
  -1 -14   1   88.19   49.99
  -1  14  -1  110.59   53.09
  -1  14  -1  -88.89   51.49
  -1  14  -1   75.59   44.70
   1  14   1   70.69   49.50
  -1 -14   1    7.50   39.60
   1  14   1   55.99   51.59
   1 -14  -1   75.79   50.39
   1  14   1   23.00   51.29
   1 -14  -1   93.69   48.30
  -1  14   1   79.69   52.19
   1  14  -1 -102.09   49.70
  -1  14   1  186.18   50.09
  -1 -14  -1   39.50   41.80
   1 -14   1   31.00   40.10
   1  14  -1  -16.70   42.50
   1 -14   1   21.00   48.20
   1  14  -1   43.00   44.90
  -1  14   1   42.40   45.40
  -1 -14  -1   67.39   51.79
   1 -14  -2  388.26   55.79
   1 -14  -2  396.26   59.79
  -1  14  -2  468.95   64.99
  -1  14  -2  388.36   47.30
  -1 -14   2  396.16   55.69
  -1 -14   2  437.86   57.29
   1  14   2  474.65   60.69
  -1  14  -2  487.25   64.79
   1  14   2  385.96   56.59
   1  14   2  275.97   58.29
  -1  14   2  343.47   57.59
   1  14  -2  492.45   63.19
   1  14  -2  475.55   61.69
   1  14  -2  406.36   46.40
   1 -14   2  482.05   56.89
   1 -14   2  460.75   59.49
  -1  14   2  473.65   66.89
  -1 -14  -2  501.65   57.29
  -1 -14  -2  356.86   50.89
  -1  14   2  418.96   55.59
   1 -14  -3   71.59   55.89
  -1  14  -3   60.89   54.59
   1 -14  -3  190.08   56.99
  -1 -14   3  175.48   55.49
  -1  14  -3  144.49   60.99
   1  14   3  242.08   69.69
   1  14   3  157.18   61.49
  -1 -14   3   95.89   53.49
   1  14   3   97.59   57.39
  -1  14  -3  122.59   40.10
   1  14  -3  211.18   65.49
   1 -14   3  222.78   59.79
  -1  14   3  140.19   63.79
  -1  14   3  156.18   59.39
   1  14  -3  123.99   61.29
   1 -14   3   51.89   55.89
  -1 -14  -3  166.28   63.69
   1  14  -3   77.29   39.20
  -1  14   3  203.58   75.19
  -1 -14   4  149.88   61.09
  -1  14  -4  177.58   72.69
   1  14   4   69.39   67.59
  -1  14  -4   71.19   44.50
   1  14   4   53.09   48.80
  -1 -14   4  122.79   64.19
   1  14   4  200.18   67.69
  -1  14  -4  206.28   69.89
   1 -14  -4  124.89   72.39
   1 -14  -4  120.59   60.39
   1  14  -4  153.58   68.09
  -1  14   4   59.69   68.59
   1  14  -4  217.08   66.09
   1 -14   4   31.20   64.49
  -1 -14  -4   96.79   45.10
   1 -14   4  187.98   60.89
  -1  14   4   25.30   48.50
   1  14  -4  207.28   45.70
  -1  14   4   44.10   75.19
   1  15   0   47.90   39.10
   1 -15   0   97.49   48.70
  -1 -15   0   47.80   61.59
  -1  15   0    5.60   59.99
   1  15   0  -24.20   57.59
  -1  15   0  -78.09   58.09
   1  15   0    1.60   54.09
   1 -15   0   61.89   57.59
  -1  15   0   31.80   39.20
  -1 -15   0  103.79   48.70
   1  15   1  840.32   77.59
  -1  15  -1  758.22   77.09
   1  15   1  693.73   68.39
  -1 -15   1  722.43   76.49
  -1  15  -1  734.63   75.39
   1 -15  -1  873.71   80.49
   1 -15  -1  711.53   65.19
  -1 -15   1  827.92   69.59
  -1 -15  -1  713.53   68.99
   1 -15   1  635.34   60.39
   1  15  -1  701.73   69.29
  -1  15   1  874.11   79.89
   1 -15   1  819.42   92.99
  -1  15   1  742.53   71.79
   1  15  -1  775.32   71.59
  -1  15   1  781.62   77.89
  -1 -15  -1  885.81   76.69
   1  15  -1  792.92   73.59
   1  15   2   -0.50   58.09
  -1 -15   2   48.50   65.89
   1 -15  -2   36.40   55.79
  -1  15  -2  -11.30   61.79
   1  15   2   32.20   41.40
  -1  15  -2  148.99   70.89
  -1  15  -2   13.30   43.60
   1  15   2  102.49   65.49
  -1 -15   2    3.00   51.69
  -1  15   2   65.69   59.39
  -1  15   2   27.20   54.69
   1  15  -2   15.30   62.59
   1 -15   2  145.29   62.69
   1  15  -2   55.79   60.39
  -1 -15  -2    0.20   63.59
   1 -15   2   27.00   58.69
  -1 -15  -2   85.29   50.39
   1  15   3  143.59   70.79
   1 -15  -3  -58.49   58.79
   1  15   3   24.70   59.59
  -1 -15   3  120.29   62.19
   1 -15  -3  136.09   56.29
  -1  15  -3  104.29   48.80
  -1 -15   3   23.10   61.49
  -1  15  -3   13.80   71.79
  -1  15  -3  115.29   67.49
   1  15   3   58.19   67.69
  -1  15   3 -237.08   75.59
   1  15  -3   36.50   41.90
   1 -15   3   86.99   64.69
  -1  15   3   58.99   69.49
   1 -15   3  -51.09   60.19
  -1  15   3  202.28   62.59
   1  15  -3   10.90   67.59
   1  15  -3   40.90   65.99
  -1 -16   0  105.29   52.09
  -1  16   0   -5.70   72.59
   1  16   0  -51.59   64.99
   1  16   0  -25.40   65.29
   1 -16   0   36.20   56.89
  -1  16   0  -58.09   67.69
  -1  16   0   -1.10   50.39
   1 -16   0  -58.79   53.89
   1  16   0  -63.19   46.30
  -1 -16   0   -9.90   58.59
  -1  16  -1  -65.19   46.50
   1  16   1    8.90   63.09
   1 -16  -1 -100.29   60.79
  -1  16  -1   73.99   70.59
  -1 -16   1  -68.89   61.59
   1  16   1   23.40   56.19
   1 -16  -1   -6.40   51.79
   1  16   1  168.28   70.59
  -1  16  -1   24.70   69.99
  -1 -16   1   22.50   59.89
   1 -16   1   31.60   53.09
  -1 -16  -1   43.60   70.49
   1 -16   1  154.68   66.79
   1  16  -1   16.70   46.10
  -1 -16  -1  -16.00   49.90
  -1  16   1  -29.60   66.79
   1  16  -1  129.89   69.69
  -1  16   1  -60.39   85.49
  -1  16   1   67.49   56.59
   2   0   1   -5.10    9.60
  -2   0   1   -8.80    9.30
  -2   0  -1    7.40    8.30
  -2   0   1   -5.30   11.40
  -2   0  -1   -2.30    9.30
   2   0  -1  -12.20   14.60
   2   0  -1    3.20   10.80
   2   0  -1   -8.80   13.50
  -2   0   1   -3.10   14.70
   2   0  -2 6965.40  143.19
  -2   0   2 7204.38  140.99
   2   0   2 7080.89  140.69
  -2   0  -2 7040.90  139.99
   2   0  -2 6964.90  141.19
  -2   0  -2 7087.59  135.49
   2   0  -2 6934.41  140.09
   2   0   2 6766.32  138.79
   2   0   2 6997.80  135.59
  -2   0   2 7078.79  143.29
  -2   0   2 6754.82  141.09
   2   0   3   18.40   19.30
   2   0  -3  -18.40   19.50
   2   0   3  -12.90   15.50
   2   0  -3   45.50   21.90
  -2   0  -3   -9.30   15.10
  -2   0  -3   -3.00   18.90
  -2   0   3    8.50   19.80
  -2   0   3   -8.60   20.20
  -2   0   3   16.50   19.00
   2   0  -3  -22.40   22.50
   2   0   3   20.90   17.50
   2   0  -4 1994.70   62.59
   2   0  -4 1883.71   59.79
  -2   0   4 1926.11   65.79
  -2   0  -4 2009.70   61.29
   2   0   4 1963.10   52.89
   2   0   4 1985.10   58.39
  -2   0   4 1895.11   61.39
   2   0   4 1986.90   64.49
  -2   0   4 2078.49   58.79
  -2   0  -4 1870.81   60.19
   2   0   5  -14.50   23.90
  -2   0   5    2.30   30.00
   2   0   5   -3.40   21.10
  -2   0   5   44.90   28.10
  -2   0   5  -11.80   22.80
   2   0  -5    3.70   23.30
   2   0  -5  -29.20   30.10
  -2   0  -5   47.60   27.60
   2   0   5  -10.20   26.20
  -2   0   6  916.41   49.70
  -2   0   6  825.42   58.29
  -2   0   6  901.11   64.09
   2   0   6  922.31   54.49
   2   0  -6  861.91   66.09
   2   0   6  772.92   57.99
   2   0  -6  909.21   53.59
   2   0   6  870.21   45.90
  -2   0  -6  893.91   62.19
  -2   0  -7   -4.80   32.30
   2   0   7   70.69   42.60
  -2   0   7   44.50   40.60
  -2   0   7  -26.00   40.20
  -2   0   7   21.90   37.30
   2   0   7    7.90   29.00
   2   0  -7  -44.50   47.30
  -2   0  -7   43.40   47.50
   2   0   7  -22.00   37.90
   2   0  -8  120.09   66.19
  -2   0  -8    4.50   50.59
  -2   0   8  153.28   56.49
  -2   0  -8  184.68   60.79
   2   0   8  184.38   36.70
   2   0   8  136.19   47.30
  -2   0   8  207.88   46.10
   2   0   8  112.19   51.29
   2   0  -8  123.89   55.29
  -2   0   8  173.68   54.79
   2  -1  -1  930.41   31.80
  -2  -1   1  953.90   30.80
  -2  -1   1  968.70   29.30
   2  -1  -1  937.11   29.60
   2   1   1  952.50   24.00
   2   1   1  983.10   26.30
  -2  -1   1  946.21   29.70
  -2   1  -1  948.71   28.30
   2  -1   1  923.21   27.60
  -2   1   1  967.40   32.30
  -2  -1  -1  995.40   24.90
  -2   1   1  998.20   31.20
   2   1  -1  975.20   27.70
  -2   1   1  963.40   29.90
   2   1  -1  918.71   31.10
  -2  -1  -1  949.11   23.80
   2  -1   1  925.81   27.90
   2   1  -1  934.21   28.10
  -2   1  -2 1826.42   37.90
  -2  -1   2 1805.82   52.29
   2   1   2 1768.52   47.90
  -2  -1   2 1836.22   46.80
   2  -1  -2 1728.93   46.30
   2  -1  -2 1753.32   49.00
  -2  -1   2 1739.73   46.80
   2   1   2 1717.53   44.20
   2   1   2 1856.71   46.10
   2  -1  -2 1755.32   47.90
  -2   1  -2 1718.73   47.20
  -2   1   2 1774.02   51.99
   2  -1   2 1643.54   39.30
   2   1  -2 1787.52   49.20
   2   1  -2 1806.42   46.10
  -2  -1  -2 1731.33   44.30
   2   1  -2 1768.22   51.89
  -2   1   2 1780.42   51.09
  -2  -1  -2 1753.52   46.70
  -2  -1  -2 1727.13   43.80
   2  -1   2 1776.52   47.80
  -2   1   2 1760.22   49.00
   2  -1  -3 1561.44   49.50
  -2  -1   3 1671.53   55.49
   2   1   3 1692.23   46.20
  -2  -1   3 1579.54   51.89
  -2   1  -3 1677.33   51.59
   2  -1  -3 1628.54   55.09
   2  -1  -3 1632.74   51.29
  -2   1  -3 1682.83   40.50
   2   1   3 1667.43   50.39
   2   1   3 1557.84   47.20
  -2  -1   3 1722.23   47.80
  -2  -1  -3 1621.24   49.40
   2   1  -3 1631.54   48.60
   2  -1   3 1713.03   40.90
   2  -1   3 1646.64   51.79
   2   1  -3 1659.13   52.39
  -2   1   3 1650.83   49.10
   2  -1   3 1613.94   48.70
  -2   1   3 1631.54   55.29
  -2  -1  -3 1676.13   45.50
  -2   1   3 1624.54   48.90
  -2  -1   4   62.69   24.50
   2  -1  -4   57.49   22.60
  -2   1  -4   45.00   19.70
  -2   1  -4   44.40   24.00
   2   1   4   61.39   20.80
   2  -1  -4  141.29   29.20
  -2  -1   4   93.69   21.80
  -2  -1   4   69.89   27.20
   2   1   4   50.19   24.00
   2   1   4  113.89   21.40
  -2   1  -4  120.19   17.90
  -2   1   4  111.29   26.00
   2   1  -4   94.89   23.40
   2  -1   4  107.79   16.40
  -2   1   4   87.89   25.10
   2   1  -4  101.59   23.90
  -2  -1  -4   34.40   26.50
   2  -1   4  124.49   23.30
  -2  -1  -4   75.49   23.80
  -2   1   4   93.49   28.70
   2  -1   4   96.59   24.50
  -2   1  -5  197.28   26.50
  -2  -1   5  168.98   28.20
   2   1   5  178.28   28.00
   2  -1  -5  184.68   35.40
  -2  -1   5  170.98   30.90
  -2   1  -5  159.38   32.30
   2   1   5  183.28   30.50
  -2   1  -5  184.58   28.70
   2  -1  -5  197.88   28.70
   2   1   5  191.58   27.80
  -2  -1   5  206.78   29.20
   2   1  -5  195.88   28.90
   2  -1   5  197.58   35.10
  -2   1   5  201.68   27.40
   2  -1   5  201.38   29.40
  -2  -1  -5  144.99   31.50
   2   1  -5  214.78   30.60
  -2   1   5  119.49   32.80
  -2   1   5  235.78   31.70
   2  -1   5  209.88   23.50
  -2  -1   6   87.79   36.50
   2   1   6  103.59   27.20
   2  -1  -6   63.49   40.80
  -2  -1   6   96.69   33.10
  -2  -1   6  127.39   32.10
  -2   1  -6  123.89   43.60
   2   1   6  146.59   35.00
   2   1   6  109.69   30.30
   2  -1  -6  102.69   30.70
  -2   1  -6  108.69   32.50
  -2   1   6  199.08   38.40
   2  -1   6  111.49   34.70
   2  -1   6  125.49   24.50
   2   1  -6  144.49   42.20
  -2   1   6  154.38   33.20
   2  -1   6  128.79   33.40
  -2  -1  -6  116.29   42.40
  -2   1   6  160.18   40.00
   2  -1  -7  774.72   87.49
  -2   1  -7  869.21   75.39
   2   1   7  802.62   64.59
   2  -1  -7  801.92   59.29
  -2  -1   7  858.21   70.39
  -2  -1   7  825.12   73.29
   2   1   7  846.42   77.09
   2   1   7  860.11   52.49
  -2   1  -7  805.92   70.79
  -2  -1   7  942.71   57.59
   2  -1   7  812.82   44.70
  -2   1   7  974.30   71.09
   2  -1   7  757.22   69.39
  -2   1   7  665.13   73.59
   2   1  -7  962.40   71.79
   2  -1   7  934.01   64.69
  -2   1   7  909.11   56.89
   2   1  -7  847.52   82.79
  -2  -1  -7  876.51   73.49
  -2  -1   8  138.29   53.79
  -2   1  -8  151.98   59.49
   2   1   8  185.38   50.59
   2   1   8   75.19   33.30
  -2  -1   8  149.59   40.40
   2  -1  -8  106.19   63.99
   2   1   8    3.10   48.50
  -2  -1   8   48.30   49.80
  -2   1  -8  -11.20   46.90
   2  -1   8  118.19   30.50
  -2   1   8  143.29   53.29
  -2   1   8  117.79   53.49
   2  -1   8    8.70   47.00
   2   1  -8  175.48   55.49
  -2   1   8  119.69   41.00
  -2  -1  -8    5.00   65.69
   2  -1   8   50.39   55.69
   2   1  -8  164.18   72.39
   2  -2   0 1204.48   31.90
   2  -2   0 1242.28   37.00
  -2  -2   0 1103.39   36.20
   2   2   0 1235.68   31.00
  -2   2   0 1146.99   37.20
  -2  -2   0 1230.88   30.00
   2   2   0 1250.57   30.10
   2   2   0 1242.48   32.90
  -2   2   0 1295.47   33.20
  -2  -2   0 1226.68   34.20
   2  -2   0 1257.57   31.70
  -2   2   0 1225.68   34.20
  -2   2  -1 1678.53   43.80
   2  -2  -1 1725.93   47.00
   2   2   1 1729.53   41.10
   2  -2  -1 1648.04   43.30
  -2   2  -1 1802.22   35.00
   2   2   1 1699.63   40.00
   2  -2  -1 1675.83   46.50
  -2  -2   1 1681.03   42.60
  -2  -2   1 1691.53   44.80
  -2  -2  -1 1735.03   39.90
   2   2  -1 1695.03   45.40
  -2   2   1 1662.83   49.70
  -2   2   1 1758.42   49.60
  -2  -2  -1 1701.13   39.10
   2  -2   1 1729.03   44.30
  -2   2   1 1709.33   44.90
   2   2  -1 1651.93   41.70
   2   2  -1 1685.93   42.00
   2  -2   1 1636.24   42.90
   2   2   2   83.99   17.30
   2   2   2   83.39   19.60
   2  -2  -2  118.29   22.20
  -2  -2   2   88.49   19.60
  -2   2  -2   71.39   15.10
  -2  -2   2  111.09   18.10
  -2   2  -2   92.69   19.00
   2  -2  -2   88.59   26.40
   2  -2  -2   78.69   19.80
   2   2   2   81.49   15.10
  -2  -2   2   83.39   16.60
  -2   2  -2   99.09    9.90
   2  -2   2   84.29   17.60
  -2   2   2   90.39   18.80
  -2  -2  -2   71.99   16.00
  -2   2   2   94.59   25.10
   2  -2   2  104.19   18.90
   2  -2   2   86.69    8.40
  -2  -2  -2   84.39   18.30
   2   2  -2   95.09   17.10
   2   2  -2   84.89   20.20
   2   2  -2   92.09   21.80
  -2   2   2   63.89   19.50
   2  -2  -3  298.87   27.10
  -2   2  -3  299.47   29.20
   2  -2  -3  283.07   25.10
   2   2   3  346.37   30.70
  -2   2  -3  281.37   28.40
  -2  -2   3  300.87   28.90
   2   2   3  307.37   31.80
  -2   2  -3  290.27   18.10
   2   2   3  272.37   30.80
  -2  -2   3  310.57   28.50
  -2  -2   3  262.07   27.60
  -2   2   3  301.57   30.10
  -2   2   3  295.37   28.60
   2  -2   3  299.97   33.10
  -2  -2  -3  317.97   29.90
  -2   2   3  308.57   33.00
   2   2  -3  333.77   37.80
   2  -2   3  281.17   16.00
   2   2  -3  375.16   45.40
  -2  -2  -3  328.67   29.40
   2  -2   3  329.67   31.00
  -2  -2  -3  283.57   30.00
   2   2   4  611.34   41.40
  -2   2  -4  595.14   27.80
  -2   2  -4  657.23   44.40
   2   2   4  628.14   38.50
  -2  -2   4  558.74   35.90
  -2   2  -4  616.74   38.70
   2  -2  -4  627.84   46.40
   2   2   4  644.24   40.10
   2  -2  -4  654.03   40.00
  -2  -2   4  679.23   47.10
  -2  -2   4  639.94   41.70
   2  -2   4  693.63   41.70
  -2   2   4  657.13   36.60
  -2  -2  -4  572.54   39.10
  -2   2   4  667.83   41.60
   2  -2   4  650.73   39.50
  -2   2   4  631.44   37.10
   2   2  -4  607.14   47.30
   2  -2   4  599.04   25.10
   2   2   5  128.89   26.70
   2   2   5   96.79   29.20
  -2  -2   5   92.49   32.50
   2  -2  -5   93.39   33.80
   2  -2  -5  104.19   27.90
  -2   2  -5  135.59   28.90
  -2  -2   5  140.79   23.00
  -2  -2   5  109.39   29.80
   2   2   5   98.89   30.20
  -2   2  -5  108.09   30.50
   2   2  -5  100.89   32.70
  -2   2   5   79.29   29.20
   2  -2   5   65.99   28.30
  -2   2   5  128.69   34.20
   2   2  -5   96.79   30.50
   2  -2   5  107.29   27.40
  -2  -2  -5  126.69   33.90
   2  -2   5   89.89   18.00
  -2   2   5  107.09   31.00
  -2  -2   6  271.97   42.00
   2   2   6  347.87   40.10
  -2  -2   6  308.47   31.50
   2   2   6  288.97   35.90
  -2   2  -6  265.67   43.10
   2   2   6  317.27   39.20
   2  -2  -6  391.46   54.39
  -2  -2   6  331.57   41.60
   2  -2  -6  328.67   35.80
  -2   2  -6  360.76   42.50
  -2  -2  -6  279.27   40.10
   2   2  -6  267.07   42.40
  -2   2   6  298.77   39.90
   2   2  -6  301.07   45.00
  -2   2   6  339.47   40.60
   2  -2   6  363.56   37.40
   2  -2   6  272.27   38.70
  -2   2   6  274.77   42.80
   2  -2   6  331.27   32.10
  -2  -2   7  196.58   34.30
   2   2   7  158.48   43.80
   2  -2  -7  210.98   35.90
   2   2   7  153.48   34.70
  -2   2  -7   75.09   46.90
   2  -2  -7  144.29   50.19
  -2  -2   7   90.19   42.80
   2   2   7   87.59   41.40
  -2  -2   7   17.00   41.30
  -2  -2  -7  185.48   45.70
   2  -2   7  137.39   26.60
  -2   2   7   93.29   47.20
   2   2  -7  -52.99   47.80
   2   2  -7  165.68   44.40
  -2   2   7  155.68   42.10
   2  -2   7  182.18   42.60
  -2   2   7   80.19   43.90
   2  -2   7  171.18   50.69
   2   2   8  -17.50   55.09
  -2   2  -8   47.60   60.59
   2   2   8   61.19   49.60
  -2  -2   8  -52.69   51.19
   2  -2  -8   20.40   60.49
   2  -2  -8  -10.90   38.80
  -2  -2   8   45.60   52.99
  -2  -2   8   60.29   37.40
   2   2   8   -5.00   36.20
   2  -2   8   41.80   29.90
  -2   2   8   -0.70   40.10
   2  -2   8  -56.09   45.60
  -2  -2  -8   22.90   54.69
   2   2  -8   91.49   53.29
   2   2  -8   98.89   61.19
  -2   2   8   30.30   55.69
   2  -2   8   32.10   50.19
  -2   2   8  -72.59   50.69
   2   3   0    7.90   15.40
   2   3   0   15.70   14.00
  -2  -3   0   15.10   13.00
   2  -3   0   -5.00   16.10
  -2   3   0    4.80   17.20
   2   3   0    4.90   15.20
   2  -3   0    1.80   15.40
  -2   3   0    7.60   22.10
  -2   3   0   18.60   21.30
   2  -3   0   19.90   20.30
   2   3   1  432.36   27.80
  -2   3  -1  414.96   29.90
  -2  -3   1  475.15   29.50
  -2   3  -1  481.85   29.20
  -2  -3   1  431.66   26.20
  -2   3  -1  438.76   18.80
  -2  -3   1  407.96   27.10
   2  -3  -1  423.26   27.40
   2   3   1  463.35   26.70
   2  -3  -1  410.36   27.00
   2  -3  -1  407.66   26.20
  -2  -3  -1  445.76   22.60
   2  -3   1  456.45   26.60
   2   3  -1  431.76   30.20
  -2   3   1  472.05   30.60
  -2   3   1  405.26   33.00
  -2  -3  -1  423.26   23.20
   2   3  -1  441.36   24.40
  -2   3   1  443.56   30.80
   2   3  -1  412.56   28.50
   2  -3   1  462.75   28.60
   2   3   2 2789.12   66.59
  -2   3  -2 2884.61   70.09
   2   3   2 2881.51   68.29
   2  -3  -2 2831.02   69.49
   2  -3  -2 2861.01   69.29
  -2   3  -2 2805.22   56.09
  -2  -3   2 2883.61   71.29
  -2  -3   2 2868.21   64.19
   2  -3  -2 2685.23   70.79
  -2   3  -2 2813.02   68.09
  -2  -3   2 2771.22   67.09
   2   3   2 2731.53   64.89
   2  -3   2 2831.92   69.89
  -2  -3  -2 2849.42   65.49
  -2   3   2 2890.61   70.59
   2   3  -2 2838.62   65.19
   2   3  -2 2779.42   69.19
   2   3  -2 2904.11   71.69
  -2   3   2 2801.52   69.09
  -2   3   2 2824.32   69.79
  -2  -3  -2 2886.91   65.09
   2  -3   2 2789.52   66.49
  -2  -3   3  381.36   35.60
   2  -3  -3  400.86   34.40
   2   3   3  375.86   37.40
   2   3   3  458.15   31.20
   2  -3  -3  435.56   38.70
  -2  -3   3  401.96   29.50
   2   3   3  379.36   32.70
  -2   3  -3  439.26   33.00
  -2   3  -3  406.96   40.60
  -2  -3   3  428.26   38.10
  -2   3  -3  394.26   18.90
   2  -3   3  419.96   34.50
   2  -3   3  380.96   35.00
  -2   3   3  390.06   34.50
  -2   3   3  450.85   34.30
   2   3  -3  444.86   47.10
   2  -3   3  383.76   17.50
  -2  -3  -3  383.36   31.60
  -2  -3  -3  380.36   30.20
   2   3  -3  460.85   31.90
   2   3  -3  423.06   39.40
  -2   3   3  415.36   35.50
  -2   3  -4  597.24   43.30
   2  -3  -4  645.24   47.00
  -2   3  -4  576.24   26.00
  -2  -3   4  626.14   47.60
   2   3   4  607.74   35.80
  -2  -3   4  578.34   30.70
   2   3   4  555.74   36.80
   2  -3  -4  540.65   40.30
  -2  -3   4  560.24   42.60
   2   3   4  612.54   41.70
   2   3  -4  622.24   38.10
   2  -3   4  605.94   23.30
  -2  -3  -4  623.54   44.30
  -2   3   4  610.84   41.20
  -2   3   4  627.24   41.70
   2   3  -4  664.13   49.10
   2   3  -4  612.74   46.60
  -2   3   4  578.64   39.30
   2  -3   4  563.04   43.20
   2  -3   4  563.24   39.30
   2   3   5   -6.50   24.40
   2   3   5  -41.20   27.00
   2  -3  -5   -9.50   32.40
  -2  -3   5   -8.40   26.50
   2   3   5   23.00   32.40
   2  -3  -5    1.70   24.60
  -2   3  -5   39.90   31.10
  -2   3  -5  -15.50   18.60
  -2  -3   5   -8.40   22.10
  -2  -3   5  -13.60   31.00
   2  -3   5  -14.30   26.70
   2  -3   5    6.50   28.20
   2   3  -5   61.69   34.50
   2   3  -5   18.30   30.60
  -2   3   5    2.30   31.30
  -2  -3  -5  -19.30   30.70
  -2   3   5  -14.50   30.80
   2  -3   5   10.10   15.00
  -2   3   5   37.10   29.80
  -2   3  -6  571.54   42.50
   2  -3  -6  625.44   55.19
  -2   3  -6  655.33   55.89
  -2  -3   6  623.24   42.20
  -2  -3   6  584.84   58.49
   2   3   6  534.75   58.39
  -2   3  -6  581.44   54.59
   2   3   6  629.24   50.79
   2   3   6  590.84   50.89
  -2  -3   6  724.73   64.39
  -2  -3  -6  582.84   57.09
   2  -3   6  631.44   59.29
   2  -3   6  562.64   32.60
  -2   3   6  518.95   56.09
  -2   3   6  651.53   55.79
   2   3  -6  601.44   52.79
   2   3  -6  664.83   59.69
  -2   3   6  528.85   49.99
   2  -3   6  655.13   54.89
  -2   3  -7  102.09   54.49
  -2  -3   7  221.78   52.69
  -2  -3   7  278.67   34.00
   2   3   7  269.17   46.20
   2   3   7  179.28   41.90
   2   3   7  187.58   44.50
   2  -3  -7  187.28   57.79
  -2   3  -7  244.08   45.40
   2  -3  -7  204.48   37.80
  -2  -3   7  237.28   47.10
  -2  -3  -7  221.18   52.29
   2  -3   7  213.58   46.40
   2   3  -7  195.68   47.50
  -2   3   7  241.48   48.90
   2  -3   7  208.88   26.50
  -2   3   7  172.78   46.30
   2  -3   7  172.68   47.00
   2   3  -7  261.67   52.79
  -2   3   7  170.08   42.30
   2   3   8  339.77   51.39
   2  -3  -8  213.38   44.90
  -2  -3   8  367.86   57.49
  -2   3  -8  186.58   64.09
  -2  -3   8  392.96   63.19
   2   3   8  407.16   59.19
  -2   3  -8  300.47   67.69
   2  -3  -8  266.77   67.49
  -2  -3   8  353.06   44.50
   2   3   8  200.38   54.19
  -2  -3  -8  248.08   61.59
  -2   3   8  312.47   50.59
  -2   3   8  180.38   57.99
   2  -3   8  368.66   40.10
   2  -3   8  360.96   55.99
   2   3  -8  299.37   79.39
   2  -3   8  340.67   57.69
   2   3  -8  272.87   59.19
   2   4   0   14.30   19.20
   2  -4   0   41.40   17.40
  -2   4   0    3.10   19.20
   2   4   0   16.10   18.20
  -2  -4   0    0.70   15.10
   2  -4   0   19.30   18.90
   2  -4   0   17.50   21.90
  -2   4   0    0.10   19.80
  -2   4   0   15.30   22.50
  -2   4  -1 2518.95   55.09
   2   4   1 2442.76   58.99
  -2  -4   1 2469.25   58.59
  -2  -4   1 2431.46   60.29
   2  -4  -1 2463.35   62.89
  -2  -4   1 2410.26   61.79
  -2   4  -1 2297.67   62.49
   2   4   1 2408.16   59.49
   2  -4  -1 2534.15   63.49
   2  -4  -1 2337.57   60.89
  -2   4  -1 2448.96   63.39
   2  -4   1 2458.05   63.09
  -2   4   1 2383.46   64.19
   2   4  -1 2365.06   61.09
   2   4  -1 2430.26   58.49
   2  -4   1 2450.65   61.59
   2   4  -1 2383.66   61.99
  -2   4   1 2336.27   62.89
  -2   4   1 2534.05   65.39
  -2  -4  -1 2429.96   58.79
  -2   4  -2  101.69   22.00
   2  -4  -2   95.49   23.30
   2   4   2   95.89   21.30
  -2  -4   2   91.09   21.70
  -2   4  -2   66.69   24.80
  -2  -4   2   79.49   16.20
  -2  -4   2   72.49   17.80
   2   4   2   57.79   18.90
   2   4   2   57.09   19.90
   2  -4  -2   91.79   21.30
  -2   4  -2   97.79   11.40
   2  -4   2   64.99   20.70
  -2  -4  -2   78.29   18.60
   2   4  -2   98.19   21.40
   2  -4   2   86.49   20.90
  -2   4   2   39.50   26.80
  -2  -4  -2   92.29   18.30
   2   4  -2   60.59   22.30
  -2   4   2   78.09   23.90
   2   4  -2  100.79   22.00
  -2   4   2   62.49   21.40
  -2  -4   3  270.27   24.90
   2   4   3  284.57   28.90
  -2   4  -3  306.67   28.70
   2   4   3  287.77   31.50
   2  -4  -3  267.47   29.60
  -2  -4   3  289.47   32.30
   2  -4  -3  304.17   34.00
  -2  -4   3  251.47   27.70
  -2   4  -3  291.57   27.60
  -2   4  -3  293.57   17.60
   2   4   3  302.97   33.30
   2   4  -3  281.87   29.70
  -2  -4  -3  256.57   24.40
   2   4  -3  307.47   25.40
   2  -4   3  265.77   26.60
  -2   4   3  266.37   30.70
  -2   4   3  334.27   35.60
   2  -4   3  294.57   31.00
  -2   4   3  312.97   35.80
   2   4  -3  254.47   27.90
  -2  -4  -3  263.67   26.10
   2  -4  -4   -2.00   28.70
   2   4   4   -8.70   22.70
  -2   4  -4  -33.90   24.80
   2   4   4   18.30   22.60
  -2   4  -4   12.80   15.00
  -2   4  -4   22.50   24.90
   2  -4  -4  -11.80   23.10
  -2  -4   4   16.90   21.60
  -2  -4   4   16.20   16.80
   2   4   4   -3.60   24.80
  -2  -4   4   10.70   24.90
  -2   4   4   23.60   31.40
  -2  -4  -4   24.00   23.50
   2  -4   4   14.00   10.80
  -2  -4  -4   11.20   26.30
   2  -4   4   26.50   24.20
   2  -4   4    6.30   20.60
   2   4  -4   11.10   22.70
   2   4  -4   32.30   26.90
  -2   4   4    1.50   27.70
  -2   4   4   28.30   25.40
  -2  -4   5  145.19   23.10
  -2  -4   5   59.99   26.10
   2  -4  -5  121.69   32.80
   2   4   5   77.29   31.40
  -2   4  -5   86.59   19.60
  -2   4  -5   88.79   30.10
   2  -4  -5   73.29   34.70
   2   4   5   72.89   32.50
  -2  -4   5  134.19   32.90
  -2   4  -5  106.59   34.00
   2   4   5   44.80   30.50
   2   4  -5  142.09   29.10
  -2   4   5   82.19   34.80
  -2   4   5  105.39   33.00
   2   4  -5  115.29   30.10
   2  -4   5   51.39   31.60
  -2  -4  -5  136.69   31.90
  -2   4   5  100.69   30.40
   2  -4   5  114.69   15.30
   2  -4   5   87.29   30.40
  -2  -4   6   37.00   37.20
  -2   4  -6   49.70   41.60
  -2  -4   6  -19.20   36.70
   2   4   6   11.60   37.00
  -2   4  -6   61.29   36.70
   2   4   6   27.80   30.70
   2   4   6   -6.30   34.60
   2  -4  -6   67.69   32.50
  -2  -4   6   38.10   25.40
   2  -4  -6   62.99   45.50
   2  -4   6   31.60   17.70
   2   4  -6   70.89   37.30
   2  -4   6   71.59   35.50
  -2  -4  -6   43.80   44.00
  -2   4   6   34.20   36.90
   2   4  -6  -18.40   43.30
   2  -4   6    1.00   35.20
  -2   4   6  114.19   41.50
  -2   4   6   85.09   39.30
  -2  -4   7   41.30   44.90
   2   4   7  133.29   54.09
   2  -4  -7  113.59   50.69
  -2  -4   7  192.38   30.50
   2   4   7  162.38   42.60
   2   4   7   97.19   42.90
  -2  -4   7  164.48   46.70
  -2   4  -7  192.68   54.09
  -2   4  -7  108.69   42.50
   2  -4  -7  160.48   41.80
   2  -4   7  174.08   23.80
  -2   4   7  266.87   51.69
   2  -4   7  189.48   46.30
  -2  -4  -7  153.38   56.19
  -2   4   7  177.08   47.90
   2   4  -7  183.78   48.70
  -2  -4  -7   71.99   42.80
   2  -4   7  151.88   45.30
   2   4  -7  141.69   53.39
  -2   4   7  155.08   49.00
   2  -4  -8   24.10   68.29
  -2   4  -8   67.39   67.39
   2   4   8 -127.29   59.19
   2  -4  -8   43.80   40.80
   2   4   8   50.19   52.69
  -2  -4   8  -44.30   49.50
  -2  -4   8  -38.70   56.79
  -2   4  -8  -97.79   59.59
  -2  -4   8  -32.60   31.00
   2  -4   8   36.60   23.80
   2   4  -8   64.49   65.99
  -2   4   8   -0.40   59.99
  -2  -4  -8    8.90   38.50
   2  -4   8   79.59   53.19
  -2   4   8  -37.20   45.60
   2  -4   8   -9.10   53.59
  -2   4   8   83.89   58.29
   2   4  -8  -38.80   56.29
  -2  -5   0  -26.50   16.40
  -2  -5   0   -3.20   17.20
   2   5   0   21.90   18.10
  -2   5   0    5.50   17.10
   2  -5   0  -13.20   19.30
   2  -5   0  -10.10   22.20
  -2   5   0  -21.80   18.60
  -2   5   0   25.90   21.10
   2   5   0  -13.90   19.80
   2   5   1  263.07   24.60
   2  -5  -1  263.87   26.50
  -2   5  -1  277.17   25.30
  -2  -5   1  268.37   26.00
  -2   5  -1  275.77   26.40
  -2   5  -1  275.47   30.30
   2   5   1  254.37   23.30
   2   5   1  273.87   25.90
   2  -5  -1  277.17   25.80
  -2  -5   1  252.97   25.20
  -2   5   1  287.97   29.50
   2   5  -1  278.17   24.70
  -2   5   1  329.57   29.80
   2   5  -1  280.57   26.40
   2   5  -1  243.78   23.70
  -2   5   1  325.47   36.90
   2  -5   1  277.37   25.20
   2  -5   1  227.18   23.70
  -2  -5  -1  256.87   26.50
  -2   5  -2 1728.63   43.10
   2  -5  -2 1825.82   53.19
  -2   5  -2 1756.12   57.79
  -2  -5   2 1861.01   49.10
  -2   5  -2 1694.63   52.49
  -2  -5   2 1920.51   57.79
   2   5   2 1831.52   52.49
   2  -5  -2 1750.72   57.59
   2   5   2 1788.72   59.49
  -2  -5   2 1802.42   55.29
   2   5   2 1764.72   54.19
   2  -5   2 1749.12   57.49
   2  -5   2 1783.82   52.89
   2   5  -2 1761.12   55.59
   2   5  -2 1901.51   58.89
   2   5  -2 1642.94   48.70
  -2   5   2 1798.42   57.09
  -2   5   2 1803.32   60.99
  -2  -5  -2 1836.12   51.59
  -2   5   2 1792.52   59.29
   2   5   3  726.13   40.70
   2  -5  -3  731.43   45.40
  -2   5  -3  731.83   44.50
   2  -5  -3  690.53   36.20
  -2   5  -3  676.63   24.20
  -2  -5   3  700.43   44.90
  -2   5  -3  776.82   42.70
   2   5   3  751.62   46.50
  -2  -5   3  709.73   33.50
   2   5   3  745.53   40.80
  -2   5   3  719.83   47.50
  -2   5   3  764.22   38.60
  -2  -5  -3  645.94   49.99
   2   5  -3  629.74   33.10
   2  -5   3  820.22   44.70
   2   5  -3  729.53   43.60
  -2  -5  -3  695.73   38.40
   2   5  -3  738.23   46.30
  -2   5   3  644.74   42.30
   2  -5   3  681.13   42.70
   2  -5  -4  211.98   28.40
  -2  -5   4  194.38   27.50
   2   5   4  206.98   29.20
  -2   5  -4  229.98   32.10
  -2  -5   4  238.68   25.90
  -2   5  -4  235.28   30.50
   2   5   4  195.78   29.60
   2  -5  -4  233.18   32.10
  -2  -5   4  180.28   29.50
   2   5   4  226.98   29.80
  -2   5  -4  230.98   21.60
   2  -5   4  212.98   26.20
   2   5  -4  192.48   33.00
  -2   5   4  222.68   29.10
  -2   5   4  156.98   30.30
  -2  -5  -4  250.97   32.90
  -2   5   4  228.58   30.90
   2   5  -4  258.47   32.50
  -2  -5  -4  181.58   30.90
  -2   5  -5   26.60   18.70
   2   5   5   30.50   28.40
   2  -5  -5   51.09   36.50
  -2   5  -5   23.90   34.90
   2  -5  -5   52.99   29.20
  -2   5  -5   56.49   31.70
  -2  -5   5   37.80   33.30
  -2  -5   5   43.70   22.00
   2   5   5   69.79   29.60
   2   5   5   37.90   31.80
  -2  -5   5   21.90   30.60
   2   5  -5   36.30   35.10
  -2   5   5   46.90   32.10
  -2   5   5   11.20   35.00
   2  -5   5   48.80   12.60
   2  -5   5   17.80   31.00
   2   5  -5   56.09   34.30
  -2   5   5  -13.90   30.50
   2  -5   5   51.39   30.70
  -2  -5  -5  -10.60   32.20
   2  -5  -6  649.64   55.09
  -2   5  -6  528.85   33.70
  -2   5  -6  598.14   60.49
  -2  -5   6  607.94   40.30
   2   5   6  602.94   61.49
  -2   5  -6  700.03   67.69
   2   5   6  630.44   58.09
   2   5   6  632.44   57.79
  -2  -5   6  593.14   53.59
   2  -5  -6  632.04   59.39
  -2  -5   6  739.43   62.79
  -2   5   6  542.85   61.39
   2  -5   6  629.44   63.19
   2   5  -6  603.44   64.19
   2   5  -6  677.73   58.89
  -2   5   6  573.24   65.59
  -2   5   6  737.63   70.89
   2  -5   6  596.74   28.40
   2  -5   6  662.43   59.69
  -2  -5  -6  591.84   59.89
  -2  -5  -6  487.95   49.60
   2  -5  -7  224.28   62.59
   2   5   7  330.87   50.59
   2  -5  -7  205.78   44.60
  -2   5  -7  196.78   47.10
   2   5   7  313.17   49.60
  -2   5  -7  173.38   55.19
  -2  -5   7  249.48   31.30
  -2  -5   7  210.68   49.10
  -2  -5   7  303.97   52.69
  -2  -5  -7  138.19   40.40
   2   5  -7  164.68   50.69
  -2   5   7  126.29   47.80
  -2  -5  -7  243.38   56.09
   2   5  -7  222.88   60.39
   2  -5   7  225.18   49.40
  -2   5   7  211.28   54.89
   2  -5   7  224.98   20.60
  -2   5   7  138.19   52.69
   2  -5   7  158.68   46.90
   2   5   8  229.58   64.69
  -2   5  -8  159.08   68.39
   2  -5  -8  242.68   48.80
   2  -5  -8  270.67   73.49
  -2  -5   8  234.18   59.49
  -2   5  -8  236.78   78.79
   2   5   8  347.67   70.29
  -2  -5   8  217.48   37.30
   2   5  -8  191.18   62.49
  -2   5   8  187.88   52.69
   2  -5   8  306.27   62.59
   2  -5   8  377.56   58.19
  -2  -5  -8  193.08   45.50
  -2   5   8  239.68   61.29
   2  -5   8  257.97   23.60
   2   5  -8  177.38   70.79
  -2   5   8  250.17   66.99
   2   6   0  113.99   21.60
  -2   6   0  129.39   27.00
   2  -6   0  103.59   25.40
  -2   6   0   99.29   24.00
  -2  -6   0  123.29   23.90
   2  -6   0  117.79   19.70
  -2   6   0  104.89   20.70
  -2  -6   0  121.49   20.40
   2   6   0  115.69   23.60
  -2   6  -1   91.19   25.80
   2  -6  -1   66.49   23.20
  -2  -6   1   79.69   21.40
   2  -6  -1   86.09   25.20
   2   6   1   41.50   21.70
   2   6   1   69.29   27.80
   2   6   1   68.59   22.70
  -2   6  -1   66.79   18.70
  -2   6  -1   74.39   19.90
  -2  -6   1   42.00   26.10
   2  -6   1   75.69   20.90
   2  -6   1   60.59   22.70
   2   6  -1   90.49   22.50
  -2   6   1  102.79   25.40
  -2   6   1   95.49   27.00
  -2  -6  -1   96.39   19.50
   2   6  -1   94.59   23.40
  -2   6   1   92.59   23.30
   2   6   2  258.37   28.60
   2   6   2  270.77   27.80
  -2  -6   2  284.77   27.50
  -2   6  -2  303.57   30.30
  -2   6  -2  262.67   25.70
   2  -6  -2  314.37   30.20
   2  -6  -2  277.97   27.50
  -2  -6   2  231.88   27.90
  -2   6  -2  263.47   22.60
  -2   6  -2  260.07   24.90
   2   6   2  251.87   27.30
  -2   6   2  293.27   29.40
  -2  -6  -2  287.07   25.00
   2  -6   2  287.27   27.90
   2   6  -2  269.67   29.50
   2  -6   2  265.17   28.60
   2   6  -2  271.27   28.60
  -2   6   2  305.07   31.10
  -2   6   2  306.67   34.70
   2  -6  -3  104.59   28.00
   2   6   3   83.79   22.50
  -2   6  -3   71.79   26.50
  -2  -6   3   80.59   26.00
  -2   6  -3  100.49   15.90
  -2  -6   3   87.19   26.00
   2  -6  -3   31.60   24.10
  -2  -6   3   86.89   17.80
   2   6   3   82.79   25.00
  -2   6  -3   88.09   27.10
   2   6   3   66.49   31.30
  -2   6   3   91.49   26.40
   2   6  -3  105.29   23.40
  -2   6   3   70.49   27.70
   2  -6   3   64.79   21.00
   2   6  -3   52.59   27.10
  -2  -6  -3   62.59   25.70
  -2   6   3   50.79   29.20
   2  -6   3   51.79   21.70
  -2  -6   4  734.63   49.99
  -2   6  -4  647.24   50.29
   2   6   4  769.52   53.49
   2  -6  -4  665.53   53.69
   2  -6  -4  684.23   46.80
  -2   6  -4  687.83   30.40
  -2   6  -4  709.03   51.59
  -2  -6   4  734.23   33.80
   2   6   4  708.83   44.70
  -2  -6   4  746.73   51.59
   2   6   4  747.43   48.80
   2  -6   4  631.44   43.60
  -2  -6  -4  740.63   46.80
   2   6  -4  715.93   53.59
   2  -6   4  756.02   51.09
  -2   6   4  828.52   55.69
  -2  -6  -4  700.13   49.70
  -2   6   4  733.73   44.90
   2   6  -4  711.03   51.89
  -2   6   4  685.93   49.10
  -2   6  -5   27.50   20.00
  -2  -6   5   -9.10   23.50
  -2   6  -5  -38.50   33.50
  -2   6  -5   38.50   33.90
   2   6   5   35.30   30.20
   2  -6  -5   10.50   37.30
   2   6   5  -30.60   30.90
  -2  -6   5   78.49   34.20
   2  -6  -5  -66.99   27.70
   2   6   5    5.10   38.30
  -2  -6   5  -14.30   34.70
  -2  -6  -5  -31.90   29.80
  -2   6   5   45.10   37.60
  -2   6   5   35.20   33.70
  -2  -6  -5   47.00   37.30
   2  -6   5  -17.70   31.60
  -2   6   5    3.30   41.30
   2   6  -5   35.20   38.20
   2   6  -5   51.69   29.10
   2  -6   5  -40.10   30.90
  -2  -6   6  394.36   41.40
   2  -6  -6  359.96   51.79
  -2   6  -6  339.97   51.29
  -2   6  -6  446.46   48.90
   2  -6  -6  350.76   44.60
  -2  -6   6  351.56   47.50
   2   6   6  421.96   43.20
  -2  -6   6  374.36   47.90
  -2   6  -6  309.17   30.30
   2   6   6  334.87   49.20
   2   6   6  344.77   47.10
  -2  -6  -6  383.06   41.90
  -2   6   6  383.36   48.50
   2  -6   6  319.87   47.00
   2   6  -6  468.05   50.99
  -2  -6  -6  367.46   46.20
  -2   6   6  378.36   54.39
  -2   6   6  375.96   51.79
   2  -6   6  447.76   47.40
  -2  -6   7   23.40   48.10
  -2   6  -7    6.00   58.79
   2   6   7  -19.00   45.50
   2   6   7  123.19   48.60
   2  -6  -7   71.19   55.39
   2  -6  -7   15.90   36.30
   2   6   7  -31.80   43.20
  -2  -6   7   43.60   27.00
  -2  -6   7   67.59   49.00
  -2   6  -7  166.58   48.00
   2   6  -7   21.30   57.59
   2  -6   7   28.90   48.00
  -2  -6  -7   46.70   56.69
  -2   6   7   -8.30   50.09
   2  -6   7   61.09   50.89
  -2   6   7   74.89   56.69
  -2  -6  -7    4.60   37.90
   2   6  -7  -28.50   48.70
  -2   6   7   19.90   51.69
  -2  -6   8   23.70   57.39
   2  -6  -8   23.00   47.20
  -2   6  -8   71.89   82.19
  -2   6  -8   63.49   69.89
   2   6   8 -122.99   66.39
  -2  -6   8  111.09   33.00
   2   6   8    3.70   47.20
   2   6   8   92.69   65.69
  -2  -6   8  101.79   64.89
  -2   6   8   -1.50   65.69
   2   6  -8   -1.80   85.39
  -2   6   8  116.29   66.69
   2   6  -8  -22.80   60.09
  -2  -6  -8  -28.50   51.49
   2  -6   8   69.39   61.09
   2  -6   8  104.19   58.89
  -2  -6  -8  -54.19   76.49
  -2  -7   0   -3.90   23.10
  -2   7   0   11.20   25.30
  -2   7   0   32.40   22.10
  -2   7   0  -13.60   24.20
   2  -7   0   -1.70   23.00
   2   7   0    5.20   21.60
  -2  -7   0  -14.10   23.20
   2   7   0  -29.50   22.50
   2  -7   0  -11.20   24.90
  -2  -7   1 1266.77   52.19
   2   7   1 1238.38   56.29
   2   7   1 1263.97   49.10
  -2   7  -1 1239.28   56.39
   2  -7  -1 1075.29   48.80
  -2   7  -1 1155.18   51.49
   2  -7  -1 1270.77   51.09
  -2  -7   1 1234.48   48.90
   2   7   1 1160.88   48.80
  -2   7  -1 1174.28   43.00
  -2   7   1 1176.08   55.89
   2  -7   1 1223.28   54.79
   2   7  -1 1229.68   47.80
  -2   7   1 1182.88   52.69
  -2  -7  -1 1274.87   49.40
   2  -7   1 1277.27   51.29
  -2   7   1 1179.18   52.89
   2   7  -1 1341.27   50.59
  -2  -7   2  244.48   28.70
   2   7   2  225.98   26.90
   2   7   2  249.88   29.20
  -2   7  -2  269.17   32.60
  -2  -7   2  235.08   29.00
  -2   7  -2  243.38   31.00
  -2   7  -2  242.78   27.80
   2  -7  -2  274.67   29.20
  -2   7  -2  220.68   21.90
   2  -7  -2  251.77   30.70
   2   7   2  231.08   34.70
   2   7  -2  284.97   31.00
   2   7  -2  215.98   29.20
   2  -7   2  220.78   29.50
  -2   7   2  278.47   31.10
  -2   7   2  227.98   31.90
  -2   7   2  272.67   35.80
   2  -7   2  234.88   28.40
  -2  -7  -2  249.38   28.20
   2   7   3 1496.95   56.19
   2  -7  -3 1471.45   61.19
   2   7   3 1445.46   58.99
  -2   7  -3 1432.46   62.49
  -2  -7   3 1438.56   59.79
   2  -7  -3 1429.46   57.19
   2   7   3 1480.15   63.69
  -2   7  -3 1526.55   60.49
  -2  -7   3 1464.35   60.69
  -2  -7  -3 1529.75   58.09
   2  -7   3 1424.36   56.59
   2   7  -3 1502.05   61.29
  -2   7   3 1442.06   64.49
  -2   7   3 1424.86   63.29
   2   7  -3 1368.26   62.39
  -2   7   3 1554.54   56.89
   2  -7   3 1481.35   58.99
  -2   7  -4   53.19   31.30
  -2  -7   4   -7.10   20.40
   2   7   4   -0.60   36.50
  -2   7  -4  -15.70   17.80
  -2   7  -4   81.89   31.50
  -2  -7   4   38.90   30.30
   2  -7  -4    0.10   32.70
  -2  -7   4   25.40   30.10
   2   7   4   11.20   30.60
   2   7   4   76.09   36.30
   2  -7  -4   -8.60   26.30
   2   7  -4   47.40   34.00
   2   7  -4   29.20   26.40
   2  -7   4   26.40   24.30
  -2   7   4   55.19   39.30
  -2   7   4   51.89   34.00
  -2  -7  -4  -25.80   28.40
  -2  -7  -4   23.80   28.30
  -2   7   4   40.90   25.50
   2  -7   4    1.60   25.20
   2   7   5   25.40   40.80
  -2  -7   5   27.90   22.80
   2  -7  -5   33.30   35.60
  -2   7  -5  -37.20   46.20
  -2   7  -5   10.90   19.60
  -2  -7   5  -10.30   34.80
  -2   7  -5   25.60   36.70
  -2  -7   5   33.60   30.20
   2  -7  -5   25.40   40.40
   2   7   5   31.90   33.10
   2   7   5   49.00   33.20
   2   7  -5  -36.90   30.60
  -2  -7  -5   38.40   26.30
  -2   7   5    6.90   35.40
  -2   7   5  -15.90   36.90
   2  -7   5  -49.50   34.70
  -2  -7  -5   72.89   38.70
   2   7  -5   -9.90   40.30
  -2   7   5   -2.20   38.90
  -2  -7   6   85.69   28.10
  -2   7  -6   13.00   43.50
  -2   7  -6   49.10   20.40
   2  -7  -6   32.60   49.00
  -2  -7   6   15.20   41.10
  -2  -7   6   22.40   40.30
   2   7   6   76.69   40.10
   2   7   6   -2.90   37.40
   2  -7  -6   37.70   34.90
   2   7   6  105.59   42.60
  -2   7  -6  142.99   48.20
   2   7  -6   17.30   45.00
   2   7  -6   78.79   45.50
   2  -7   6   87.39   40.90
  -2   7   6   97.59   50.59
  -2  -7  -6   63.99   35.40
  -2   7   6  105.99   45.50
  -2   7   6  110.39   49.20
   2  -7   6   52.79   41.30
  -2  -7  -6   42.60   40.70
   2   7   7  693.73   75.49
   2  -7  -7  840.72   73.49
   2   7   7  708.43   72.39
  -2   7  -7  689.73   72.79
  -2   7  -7  794.42   81.99
  -2  -7   7  778.32   77.69
   2  -7  -7  643.84   70.49
  -2  -7   7  723.33   48.30
  -2  -7   7  771.82   85.49
   2   7   7  660.13   62.79
  -2  -7  -7  649.43   68.59
  -2   7   7  693.73   67.99
  -2  -7  -7  642.74   68.79
  -2   7   7  614.74   65.69
   2  -7   7  665.13   63.59
   2   7  -7  857.91   85.29
   2   7  -7  697.53   74.99
   2  -7   7  724.03   79.29
  -2  -8   0   17.00   22.80
   2   8   0   62.69   25.30
   2  -8   0   25.90   22.50
   2   8   0   71.29   26.50
  -2   8   0   45.00   27.90
  -2  -8   0   41.10   31.90
   2  -8   0    4.00   24.50
  -2   8   0   -1.00   26.80
  -2   8   0   70.09   29.00
  -2  -8   1  128.09   26.40
  -2   8  -1  152.18   27.60
   2   8   1  128.39   27.00
   2   8   1  105.29   28.70
   2  -8  -1  171.58   28.60
   2   8   1  130.59   31.20
  -2  -8   1  139.29   28.10
  -2   8  -1  153.28   25.00
  -2   8  -1  122.49   28.40
   2  -8  -1  111.29   29.90
  -2   8   1  132.99   26.70
   2  -8   1  122.39   22.90
   2   8  -1  136.59   28.00
  -2  -8  -1  144.99   23.90
   2  -8   1  146.89   29.10
  -2  -8  -1  135.59   29.70
  -2   8   1  121.39   27.20
  -2   8   1  133.09   26.60
   2   8  -1  151.78   28.80
  -2   8  -2  222.18   25.30
  -2  -8   2  209.18   29.20
  -2   8  -2  196.48   31.80
   2   8   2  197.08   29.70
   2  -8  -2  170.48   29.80
   2   8   2  189.38   29.40
  -2  -8   2  156.28   29.40
  -2   8  -2  213.78   28.80
   2   8   2  184.08   29.70
   2  -8  -2  184.58   30.70
  -2   8   2  213.58   37.30
   2   8  -2  134.09   30.60
   2  -8   2  178.78   25.80
  -2   8   2  162.28   33.40
   2   8  -2  175.78   26.50
  -2  -8  -2  190.98   27.90
  -2   8   2  154.68   31.90
   2  -8   2  161.98   26.80
  -2  -8   3  163.68   31.60
  -2   8  -3  125.99   32.50
  -2   8  -3  155.48   34.30
  -2   8  -3  194.88   24.00
   2  -8  -3  187.08   30.60
   2   8   3  142.29   29.50
  -2  -8   3  172.08   33.40
  -2   8  -3  147.59   22.20
   2  -8  -3  128.49   34.00
   2   8   3  104.79   31.70
   2   8   3  177.18   38.40
  -2   8   3  147.39   32.80
  -2  -8  -3  143.19   29.40
   2  -8   3  170.48   27.80
  -2   8   3  193.48   40.40
   2  -8   3  195.48   33.20
  -2   8   3  170.68   36.20
   2   8  -3  161.98   33.90
   2   8  -3   98.79   27.20
   2   8   4  721.23   63.89
  -2  -8   4  583.34   49.20
  -2   8  -4  710.33   56.69
   2   8   4  713.23   52.39
   2  -8  -4  603.54   57.59
   2   8   4  618.94   55.39
  -2   8  -4  672.73   52.39
   2  -8  -4  615.34   51.29
  -2   8   4  599.94   53.89
  -2  -8  -4  649.04   50.59
  -2   8   4  647.14   62.69
   2  -8   4  671.83   57.79
   2   8  -4  619.34   52.69
   2   8  -4  637.44   59.49
  -2   8   4  750.82   57.89
   2  -8   4  624.44   56.59
   2   8   5   -2.10   36.60
   2  -8  -5   17.90   33.40
   2   8   5  114.09   37.10
  -2   8  -5  101.59   43.20
  -2   8  -5   67.59   25.10
  -2  -8   5   52.99   39.00
  -2  -8   5   80.99   40.00
   2  -8  -5   62.99   41.80
  -2   8  -5   38.80   40.90
   2   8   5   10.30   36.60
  -2  -8  -5   71.29   42.30
  -2   8   5    6.40   42.50
  -2   8   5   69.19   38.00
   2   8  -5    4.00   40.60
   2   8  -5   48.90   42.90
   2  -8   5   90.49   39.00
  -2   8   5   29.40   45.80
  -2  -8  -5    2.00   27.90
  -2  -8   6  484.85   38.30
   2   8   6  423.06   57.29
  -2   8  -6  350.86   33.60
   2  -8  -6  350.86   47.80
  -2  -8   6  452.25   54.59
   2  -8  -6  450.35   56.99
  -2   8  -6  493.65   55.79
  -2  -8   6  476.45   53.39
  -2   8  -6  440.46   57.99
  -2  -8  -6  434.46   42.40
   2  -8   6  429.96   52.89
  -2   8   6  414.96   53.89
  -2   8   6  381.56   53.19
   2   8  -6  397.86   57.79
   2  -8   6  388.86   52.29
  -2   8   6  432.26   57.99
   2   8  -6  410.56   58.39
  -2  -8  -6  418.36   55.79
  -2  -8   7   91.99   58.59
  -2   8  -7  -96.39   52.89
  -2  -8   7    4.00   27.80
   2   8   7  -38.00   54.59
   2  -8  -7   13.20   63.49
   2   8   7  -36.10   50.79
  -2  -8   7   27.50   52.89
   2  -8  -7   -1.60   43.00
  -2   8  -7    2.30   60.29
   2   8   7   52.29   50.69
   2   8  -7  105.39   65.29
   2   8  -7  140.59   58.69
  -2  -8  -7  -27.00   63.79
  -2  -8  -7  -58.99   45.80
   2  -8   7   21.50   53.59
  -2   8   7   35.70   57.99
  -2   8   7  -16.80   59.49
  -2   8   7   55.09   55.69
   2  -8   7  -12.50   51.69
   2   9   0   25.90   23.20
  -2   9   0   -1.40   24.60
  -2   9   0  -29.20   22.70
  -2   9   0   -5.80   29.90
  -2  -9   0  -18.40   23.90
   2   9   0  -14.60   26.60
   2  -9   0   39.50   27.90
   2   9   0    6.20   29.10
   2  -9   0   22.50   25.70
   2   9   1  529.75   42.00
  -2   9  -1  465.95   43.90
   2  -9  -1  546.25   47.10
  -2   9  -1  488.15   42.50
  -2  -9   1  438.46   48.90
   2  -9  -1  435.26   40.10
  -2  -9   1  502.85   45.30
   2   9   1  545.35   48.50
  -2   9  -1  497.35   48.80
   2   9   1  415.26   45.20
  -2   9   1  507.35   41.90
  -2  -9  -1  533.85   41.90
  -2  -9  -1  419.96   39.30
   2   9  -1  474.85   48.80
  -2   9   1  421.66   39.20
   2   9  -1  495.25   46.70
   2  -9   1  397.76   40.60
  -2   9   1  478.15   43.30
   2  -9   1  478.85   47.90
  -2  -9   2  525.95   48.10
   2   9   2  416.36   45.00
  -2   9  -2  472.15   47.30
   2   9   2  459.45   48.90
   2  -9  -2  439.46   49.10
   2   9   2  471.05   49.60
  -2   9  -2  483.85   50.69
   2  -9  -2  472.25   48.60
  -2   9  -2  463.55   34.80
  -2  -9   2  466.75   48.20
   2   9  -2  401.56   44.10
  -2  -9  -2  448.26   38.70
   2  -9   2  439.36   38.00
   2   9  -2  459.45   49.00
  -2   9   2  358.46   39.60
  -2   9   2  479.85   52.99
   2  -9   2  462.95   51.39
  -2   9   2  389.46   43.10
  -2   9  -3 1254.27   60.59
   2   9   3 1113.39   58.99
   2   9   3 1159.28   63.09
   2  -9  -3 1211.38   62.99
  -2  -9   3 1173.98   61.59
  -2  -9   3 1169.78   62.49
   2  -9  -3 1254.77   61.69
  -2   9  -3 1188.78   44.30
   2   9   3 1081.99   66.99
  -2   9  -3 1067.69   65.09
  -2   9   3 1089.59   67.29
  -2   9   3 1182.68   69.19
   2   9  -3 1116.59   65.39
   2   9  -3 1155.38   63.99
  -2   9   3 1130.09   62.79
   2  -9   3 1076.79   57.69
   2  -9   3 1134.29   62.99
  -2   9  -4  106.59   39.00
  -2   9  -4   88.89   35.10
   2   9   4  155.78   40.60
  -2   9  -4  131.39   23.30
   2  -9  -4   71.19   33.80
   2   9   4  106.29   38.90
  -2  -9   4   82.39   37.10
   2  -9  -4   47.40   38.80
   2   9   4  145.39   37.60
  -2  -9  -4   78.49   38.30
  -2   9   4   88.99   38.70
   2  -9   4   81.99   37.40
   2   9  -4  107.99   33.40
   2   9  -4  107.59   33.20
  -2   9   4   99.09   42.80
   2  -9   4   80.99   31.50
  -2   9   4   86.79   33.10
   2  -9  -5   57.99   34.70
   2   9   5   67.79   39.80
   2   9   5   61.79   48.50
  -2   9  -5  -79.29   42.20
   2   9   5  114.99   43.10
  -2  -9   5   24.30   41.20
   2  -9  -5   13.70   45.20
  -2   9  -5   80.19   20.50
  -2   9  -5   75.79   43.60
  -2  -9   5  112.99   43.10
  -2  -9  -5   21.10   35.30
   2   9  -5   41.50   43.70
   2   9  -5   65.39   45.50
  -2   9   5  181.98   60.99
  -2   9   5   88.39   44.40
   2  -9   5   74.89   41.90
  -2   9   5   20.20   46.10
  -2  -9  -5   20.40   37.60
   2  -9   5   38.20   42.70
   2   9   6  228.68   51.29
  -2   9  -6  207.18   53.89
  -2   9  -6  190.88   20.00
  -2  -9   6  248.38   49.80
  -2   9  -6  151.48   54.19
   2  -9  -6  132.19   47.60
   2  -9  -6  211.58   62.29
   2   9   6  159.48   44.60
   2   9   6  195.78   46.10
  -2   9   6  245.18   56.39
  -2  -9  -6  146.89   48.20
   2  -9   6  184.38   50.59
   2   9  -6  168.18   55.39
  -2   9   6  247.68   47.30
   2  -9   6  198.18   49.20
  -2  -9  -6  233.48   46.70
  -2   9   6  260.37   53.49
   2   9  -6  182.18   56.59
   2  -9  -7  290.07   72.49
  -2  -9   7  245.58   58.89
  -2   9  -7  333.37   67.89
   2   9   7  251.87   60.39
  -2  -9   7  285.67   55.49
   2   9   7  192.48   58.19
  -2   9  -7  403.76   72.89
   2   9   7  244.28   57.99
   2  -9  -7  215.08   51.89
  -2   9   7  217.58   62.39
  -2   9   7  206.98   66.69
   2  -9   7  277.17   64.89
   2   9  -7  359.66   69.29
  -2   9   7  315.17   67.59
  -2  -9  -7  251.27   76.19
  -2  -9  -7  261.97   54.79
   2   9  -7  214.88   72.39
   2 -10   0   -1.50   29.10
  -2 -10   0    0.00   30.80
  -2 -10   0    7.00   28.20
   2  10   0  -71.99   31.30
  -2  10   0  -36.40   30.70
   2  10   0  -10.80   30.30
   2  10   0   33.50   31.90
   2 -10   0   10.50   28.30
  -2  10   0  -30.10   33.40
  -2  10   0    4.60   27.30
  -2  10  -1  846.62   52.49
  -2  10  -1  850.51   48.40
   2  10   1  838.12   56.39
  -2  10  -1  832.52   64.49
   2 -10  -1  784.92   51.19
   2  10   1  816.52   55.39
  -2 -10   1  763.22   53.79
   2 -10  -1  828.62   55.19
   2  10   1  943.31   56.99
  -2 -10   1  820.32   58.49
  -2  10   1  941.51   63.19
  -2  10   1  860.01   57.39
  -2 -10  -1  740.53   53.89
   2 -10   1  886.31   54.79
  -2  10   1  796.82   60.19
   2  10  -1  748.23   55.29
   2 -10   1  814.82   57.69
  -2 -10  -1  854.51   50.99
   2  10  -1  865.81   59.59
  -2  10  -2   32.80   25.90
   2  10   2   57.79   32.20
   2 -10  -2  -20.40   33.30
   2  10   2   32.80   35.00
  -2 -10   2   42.60   32.60
   2 -10  -2   10.50   32.10
  -2  10  -2  -58.89   37.10
  -2 -10   2   49.50   32.00
   2  10   2   38.10   34.60
  -2  10  -2   -9.00   36.40
   2 -10   2   59.29   28.00
  -2  10   2   68.49   39.80
  -2  10   2   21.00   37.00
   2  10  -2   17.10   34.70
   2  10  -2   29.20   34.20
  -2 -10  -2   20.90   28.30
  -2  10   2   40.50   40.00
   2 -10   2   33.20   34.40
  -2  10  -3  319.37   44.50
   2  10   3  308.37   40.70
  -2 -10   3  325.47   41.60
  -2  10  -3  295.97   29.70
   2  10   3  304.87   44.70
  -2 -10   3  330.07   42.50
   2  10   3  261.17   39.20
   2 -10  -3  264.97   39.40
  -2  10  -3  367.96   41.60
  -2 -10  -3  279.27   40.90
   2  10  -3  239.38   42.30
  -2  10   3  292.17   43.20
   2 -10   3  253.17   39.20
  -2  10   3  313.77   49.00
   2  10  -3  298.67   43.80
   2 -10   3  268.87   41.10
  -2  10   3  373.06   51.09
  -2  10  -4  113.89   46.50
   2 -10  -4   73.59   43.10
   2 -10  -4  192.88   40.40
   2  10   4  170.78   41.10
  -2 -10   4  217.58   40.80
  -2 -10   4  185.18   43.40
  -2  10  -4  125.49   25.90
   2  10   4  242.68   43.70
  -2  10  -4  204.08   45.00
   2  10   4  101.79   44.00
   2 -10   4  105.49   42.40
  -2  10   4  139.79   43.60
  -2 -10  -4   92.49   37.30
  -2  10   4  110.29   52.29
   2 -10   4  144.19   42.00
   2  10  -4  142.89   46.70
   2  10  -4  140.29   44.60
  -2  10   4  215.78   47.60
  -2 -10   5   34.90   43.80
   2  10   5   83.19   52.29
  -2  10  -5  162.98   50.69
  -2  10  -5   54.59   47.70
   2 -10  -5   63.79   37.00
   2 -10  -5   88.49   48.60
   2  10   5  177.28   44.90
  -2  10  -5   25.80   23.80
   2  10   5   22.40   60.99
   2  10  -5   -0.80   49.00
   2  10  -5    3.40   47.20
   2 -10   5  103.39   39.50
  -2 -10  -5   26.80   38.90
  -2 -10  -5   64.09   41.20
  -2  10   5   51.19   47.20
  -2  10   5   64.49   41.80
  -2  10   5   85.89   50.29
   2 -10   5   66.59   44.70
  -2 -10   6  109.59   53.29
   2  10   6   75.29   50.19
  -2  10  -6   47.30   59.49
  -2  10  -6  107.49   58.19
  -2  10  -6   36.30   22.20
   2 -10  -6    0.50   65.89
  -2 -10   6   25.70   47.60
   2  10   6   52.09   53.69
   2  10   6  -39.40   51.49
   2 -10  -6   41.70   42.20
   2  10  -6  101.49   56.59
  -2 -10  -6  -17.80   56.19
   2 -10   6   67.69   53.39
  -2  10   6  -31.70   42.30
   2 -10   6   48.50   50.89
  -2 -10  -6   90.89   44.10
   2  10  -6  -21.60   59.79
  -2  10   6  -42.50   56.99
   2 -11   0   14.80   27.80
  -2 -11   0   -5.10   36.80
   2  11   0   -2.10   33.80
   2 -11   0  -13.30   32.90
  -2  11   0  -32.00   34.10
   2  11   0  -10.40   35.00
  -2 -11   0  -15.60   31.30
   2  11   0   13.40   37.20
  -2  11   0    9.80   37.30
  -2  11   0   22.90   37.70
   2  11   1   19.10   39.00
   2  11   1   50.09   38.00
   2 -11  -1   80.49   31.20
  -2  11  -1   86.29   40.40
  -2 -11   1  127.69   41.20
  -2  11  -1  104.19   33.80
   2 -11  -1   65.49   37.00
  -2  11  -1   34.10   31.80
   2  11   1   93.19   35.20
  -2 -11   1   76.99   37.80
  -2  11   1  103.69   34.70
   2  11  -1   96.19   34.40
   2  11  -1  107.49   38.20
  -2  11   1   83.19   40.40
  -2 -11  -1   51.79   41.30
   2  11  -1   35.70   30.00
   2 -11   1   35.00   36.00
   2 -11   1   73.99   38.10
  -2  11   1   84.69   38.30
  -2 -11   2 1374.96   69.29
   2 -11  -2 1469.15   72.39
  -2  11  -2 1432.96   57.19
  -2 -11   2 1465.75   74.29
   2  11   2 1399.56   67.09
   2  11   2 1382.26   74.99
   2  11   2 1404.26   74.29
  -2  11  -2 1304.87   79.69
   2 -11  -2 1073.99   70.59
  -2  11  -2 1364.46   74.59
   2  11  -2 1517.75   68.69
   2  11  -2 1377.76   73.69
  -2 -11  -2 1469.35   66.39
  -2 -11  -2 1288.07   65.69
   2 -11   2 1400.96   74.29
   2 -11   2 1326.77   76.49
  -2  11   2 1444.26   75.49
  -2  11   2 1325.87   77.99
  -2  11   2 1496.25   78.49
   2  11   3    7.00   43.00
   2  11   3   53.89   41.30
  -2  11  -3  -40.80   40.50
   2 -11  -3   -7.70   39.50
   2  11   3   31.90   45.40
  -2  11  -3   16.80   43.60
  -2 -11   3   11.90   37.20
   2 -11  -3   95.19   48.00
  -2  11  -3   40.50   25.50
  -2  11   3  -34.60   34.60
  -2  11   3   16.80   47.80
   2  11  -3  116.29   64.69
  -2 -11  -3   49.90   34.50
   2 -11   3   20.60   40.20
   2 -11   3   70.29   39.40
  -2  11   3   22.90   45.60
   2  11  -3    1.60   41.20
   2  11   4  218.08   45.30
  -2 -11   4   75.29   45.60
   2  11   4  208.38   61.49
  -2  11  -4  108.59   27.70
  -2  11  -4  121.89   50.79
  -2 -11   4  122.39   44.20
   2  11   4  158.08   49.40
   2 -11  -4  184.38   48.30
   2 -11  -4  114.69   41.90
  -2  11  -4  165.48   49.80
   2 -11   4  123.89   41.80
  -2  11   4   87.79   51.49
   2 -11   4  193.78   45.60
   2  11  -4  188.08   47.30
  -2 -11  -4  118.39   40.60
  -2  11   4  148.39   52.59
  -2  11   4  108.39   47.60
   2  11  -4   66.69   47.80
  -2  11  -5  -53.99   52.49
  -2 -11   5  -90.09   41.50
   2  11   5    3.00   53.49
   2 -11  -5  -40.50   49.40
  -2 -11   5   71.79   47.70
   2 -11  -5  -22.50   40.00
   2  11   5   43.60   54.69
  -2  11  -5  -33.30   27.40
  -2  11  -5  -28.00   49.99
   2  11   5   20.80   47.30
  -2  11   5  -53.49   52.19
  -2 -11  -5    6.20   44.40
   2 -11   5   38.90   50.89
   2  11  -5  -68.29   62.79
  -2 -11  -5  -20.40   42.80
   2  11  -5   44.00   51.89
   2 -11   5  -88.69   43.70
  -2  11   5  -17.80   52.79
  -2  11   5   53.69   55.09
   2 -11  -6  415.36   69.79
  -2  11  -6  315.67   35.60
  -2  11  -6  303.17   67.19
  -2  11  -6  324.17   70.39
   2  11   6  205.28   69.59
  -2 -11   6  227.78   62.19
   2  11   6  343.97   61.49
   2  11   6  246.88   62.99
  -2 -11   6  283.67   49.90
   2 -11  -6  320.77   52.29
  -2  11   6  325.17   62.09
  -2 -11  -6  322.57   52.39
   2 -11   6  401.96   61.49
  -2  11   6  371.16   70.19
  -2  11   6  289.17   68.99
   2  11  -6  413.36   76.09
   2  11  -6  431.26   70.49
   2  12   0  153.48   41.80
  -2  12   0   44.80   42.60
  -2  12   0   75.39   43.10
   2  12   0   73.99   34.40
   2  12   0   78.09   39.90
  -2 -12   0   96.59   36.80
   2 -12   0   84.79   38.00
   2 -12   0   85.69   33.50
  -2  12   0   52.39   39.10
  -2 -12   0   96.29   37.40
   2  12   1  376.36   43.70
  -2 -12   1  356.76   45.70
   2  12   1  350.96   44.90
  -2  12  -1  428.96   43.90
   2  12   1  350.86   46.20
  -2  12  -1  427.86   52.79
  -2 -12   1  357.76   44.50
   2 -12  -1  462.25   47.10
  -2  12  -1  369.26   48.60
   2 -12   1  380.46   44.70
  -2  12   1  385.06   50.49
   2 -12   1  462.75   49.50
   2  12  -1  442.36   48.70
  -2 -12  -1  369.56   43.00
   2  12  -1  413.96   45.00
   2  12  -1  400.86   47.70
  -2  12   1  394.76   50.69
  -2  12   1  447.56   51.19
  -2  12  -2  183.48   39.60
  -2  12  -2  116.99   46.60
   2  12   2  155.48   41.30
   2 -12  -2   87.79   43.30
   2  12   2   93.99   45.70
  -2 -12   2   69.99   41.00
   2 -12  -2  130.49   42.60
   2  12   2  161.08   46.30
  -2  12  -2  170.78   49.60
  -2 -12   2   77.09   43.40
   2  12  -2  171.78   45.80
  -2  12   2  248.48   51.09
   2 -12   2  202.38   45.40
  -2 -12  -2  181.78   41.50
  -2  12   2  121.59   41.50
   2 -12   2  173.88   46.20
   2  12  -2  198.68   46.30
  -2 -12  -2  193.48   45.30
   2  12  -2  207.68   44.80
  -2  12   2  196.58   50.79
  -2  12  -3   91.79   48.10
   2 -12  -3   40.40   43.90
   2 -12  -3    3.60   40.10
  -2 -12   3   50.99   42.40
   2  12   3   38.30   48.60
  -2  12  -3  -32.90   50.69
   2  12   3  130.59   57.99
  -2  12  -3   15.00   33.90
  -2 -12   3   41.20   42.10
   2  12   3   17.30   47.10
   2 -12   3   13.20   35.80
  -2  12   3  -45.10   50.39
   2  12  -3  -16.20   46.10
  -2  12   3   56.89   40.30
  -2 -12  -3  -10.30   40.50
   2 -12   3   53.79   43.40
   2  12  -3   23.00   47.50
   2 -12  -4  235.88   48.00
   2 -12  -4  179.48   60.79
  -2 -12   4  181.18   53.29
   2  12   4   90.49   58.59
  -2  12  -4  130.89   44.70
   2  12   4  157.88   47.10
  -2  12  -4   60.49   55.69
  -2  12  -4  167.38   35.70
  -2 -12   4  146.09   46.70
  -2 -12  -4  132.79   53.49
   2 -12   4  107.99   46.20
  -2  12   4   39.50   55.59
  -2  12   4  140.69   53.19
  -2  12   4   96.29   53.99
   2  12  -4  142.79   54.49
   2 -12   4  160.18   53.59
   2  12  -4  146.69   52.49
  -2  12  -5   37.10   56.59
   2  12   5   50.59   55.89
   2 -12  -5  -73.59   56.89
   2 -12  -5  -25.30   43.90
  -2  12  -5  -62.79   27.60
   2  12   5   44.30   60.19
  -2  12  -5  -58.59   58.19
  -2 -12   5  -18.80   49.99
   2  12   5  -37.80   55.09
   2  12  -5  -18.00   57.49
   2 -12   5   45.40   41.50
  -2  12   5 -103.69   64.19
  -2 -12  -5   60.29   60.29
  -2 -12  -5  -29.00   46.50
   2  12  -5  -47.80   58.09
  -2  12   5   43.20   57.69
   2  13   0   27.30   32.40
   2  13   0   72.39   45.30
  -2  13   0   11.70   34.70
  -2  13   0  -16.50   46.20
   2 -13   0   24.90   42.40
  -2 -13   0   24.30   36.80
  -2  13   0  -15.60   47.60
   2 -13   0   12.70   39.50
  -2 -13   0   62.69   40.40
   2  13   0  -20.30   40.20
  -2  13  -1  156.68   42.50
   2  13   1  323.77   49.40
   2 -13  -1  111.39   43.00
   2  13   1  131.19   44.40
  -2 -13   1  161.48   41.20
  -2 -13   1  175.68   43.90
  -2  13  -1  185.48   43.10
   2  13   1  189.78   49.20
  -2  13  -1  180.88   49.90
   2 -13  -1  233.38   46.50
  -2 -13  -1  227.78   44.60
   2  13  -1  156.68   48.50
   2  13  -1  115.39   47.30
  -2  13   1  167.98   49.80
  -2  13   1  140.59   48.50
   2 -13   1  179.88   45.40
  -2 -13  -1  231.18   49.70
   2 -13   1   50.09   53.99
   2  13  -1  103.99   41.30
  -2  13   1  145.89   40.90
   2  13   2  632.34   68.99
  -2 -13   2  730.73   75.39
   2  13   2  601.84   57.09
   2 -13  -2  503.85   55.49
   2 -13  -2  642.04   58.59
  -2  13  -2  726.73   62.59
  -2  13  -2  722.03   79.19
   2  13   2  723.03   77.09
  -2 -13   2  770.62   74.19
  -2  13  -2  865.61   87.19
   2  13  -2  645.04   68.59
  -2 -13  -2  680.23   67.09
   2 -13   2  711.03   78.79
  -2  13   2  553.34   62.79
  -2 -13  -2  730.93   70.39
  -2  13   2  668.23   63.09
   2  13  -2  642.44   66.29
   2  13  -2  709.73   58.69
  -2 -13   3  241.58   53.89
   2 -13  -3  259.97   53.69
  -2 -13   3  179.38   48.40
  -2  13  -3  250.27   55.29
   2 -13  -3   62.69   45.00
  -2  13  -3  213.98   61.59
   2  13   3  143.89   55.29
   2  13   3  224.98   55.49
  -2  13  -3  175.98   40.20
   2 -13   3  244.18   54.09
  -2 -13  -3  194.98   49.70
  -2  13   3  220.28   49.30
   2  13  -3  266.97   55.39
   2  13  -3  208.58   57.39
  -2  13   3  241.58   60.29
   2 -13   3  237.18   52.49
   2  13  -3  218.28   38.80
  -2  13   3  224.08   59.09
   2  13   4   98.89   56.29
  -2  13  -4  149.69   36.50
  -2  13  -4  120.39   60.69
  -2 -13   4   92.19   55.09
  -2  13  -4  132.09   61.59
   2  13   4  165.38   57.09
   2 -13  -4  144.69   50.39
   2  13   4   83.29   70.39
  -2 -13   4  131.59   50.69
   2 -13  -4  144.89   58.69
  -2 -13  -4  156.78   59.79
   2 -13   4  119.89   45.60
  -2  13   4  140.99   63.09
  -2  13   4  115.99   56.19
   2  13  -4  172.58   61.69
   2 -13   4  187.58   57.19
  -2  13   4   91.69   62.89
  -2  13  -5   90.59   33.60
   2 -13  -5  -55.99   63.39
  -2  13  -5    3.00   79.69
   2  13   5  -64.19   66.99
  -2 -13   5 -103.79   53.59
  -2  13  -5  119.39   68.09
   2  13   5   16.30   72.79
   2  13   5  -32.20   47.20
   2 -13  -5  -54.19   51.39
   2 -13   5  132.59   56.49
   2  13  -5  192.58   65.89
   2  13  -5  127.39   68.49
   2 -13   5  -24.10   63.69
  -2  13   5  120.49   61.69
  -2 -13  -5    0.10   53.99
  -2  13   5  -65.89   71.09
  -2 -13  -5  -19.70   60.29
  -2  13   5  -41.50   68.69
  -2  14   0  176.18   54.19
   2  14   0   69.69   50.19
   2 -14   0   93.79   44.50
  -2 -14   0   94.09   41.00
   2  14   0  174.48   53.19
  -2  14   0   83.99   53.09
  -2 -14   0   67.29   43.60
   2 -14   0   89.29   49.50
  -2  14   0  128.29   47.00
  -2  14  -1   -6.20   43.00
  -2  14  -1   34.00   51.29
   2  14   1   79.79   51.49
   2 -14  -1   51.79   45.90
  -2  14  -1   38.00   54.99
  -2 -14   1   55.19   39.60
   2 -14  -1    1.00   48.90
  -2 -14   1   -5.50   47.40
   2  14   1   17.10   37.40
   2  14   1   58.19   52.99
   2 -14   1    6.40   47.30
  -2  14   1   56.59   53.39
  -2 -14  -1  -21.80   53.89
  -2  14   1  111.69   58.89
   2 -14   1   49.99   41.10
   2  14  -1   59.49   34.90
   2  14  -1   12.50   51.09
  -2  14   1   55.19   43.00
   2  14  -1  -43.30   49.10
  -2 -14  -1 -107.29   38.40
   2 -14  -2   58.39   52.29
  -2 -14   2   57.19   56.79
   2 -14  -2   66.99   48.10
  -2  14  -2   75.09   46.50
  -2  14  -2   79.09   58.29
  -2 -14   2  173.18   56.69
   2  14   2  130.49   51.89
   2  14   2   36.50   50.49
   2  14  -2   66.99   57.59
  -2  14   2  150.78   58.69
   2 -14   2   51.19   52.99
  -2  14   2  110.09   51.39
  -2 -14  -2   -4.00   47.50
  -2 -14  -2  144.49   65.89
   2  14  -2  176.48   44.50
  -2  14   2   12.70   57.29
   2  14  -2  201.78   56.69
   2 -14   2  122.99   44.00
   2  14   3   37.40   58.59
   2  14   3  -38.50   58.99
   2 -14  -3  -59.49   52.79
   2 -14  -3  140.99   51.29
  -2  14  -3   71.99   63.99
  -2  14  -3  -24.10   41.70
  -2 -14   3  -20.70   49.40
   2  14   3  -31.50   56.49
  -2  14  -3   51.09   59.69
  -2 -14   3  -98.59   52.29
   2  14  -3    4.40   61.49
  -2  14   3   -5.50   57.79
   2 -14   3   45.70   53.19
  -2  14   3  -96.09   61.09
   2 -14   3    8.20   52.99
   2  14  -3  -72.69   38.20
  -2 -14  -3   14.30   57.79
   2  14  -3 -105.09   56.89
  -2  14   3  -82.99   59.89
   2  14   4  251.07   65.59
   2 -14  -4  338.07   67.49
   2 -14  -4  435.96   62.09
  -2 -14   4  486.05   65.79
  -2 -14   4  387.06   70.59
   2  14   4  372.96   73.49
   2  14   4  429.56   75.69
  -2  14  -4  503.65   76.59
  -2  14  -4  317.97   43.20
  -2  14  -4  462.45   72.89
   2 -14   4  310.27   62.69
  -2  14   4  375.66   81.69
  -2  14   4  370.06   56.89
   2  14  -4  468.85   73.29
   2 -14   4  335.27   70.79
  -2  14   4  386.56   74.49
   2  14  -4  357.26   74.09
   2  14  -4  424.06   50.99
  -2  15   0   -8.80   60.29
  -2  15   0  106.49   49.40
   2 -15   0  -79.29   56.79
   2  15   0   96.99   57.99
   2 -15   0   54.09   54.89
  -2 -15   0   -9.20   50.89
  -2  15   0   22.50   61.79
  -2 -15   0   54.59   52.39
   2  15   0   -1.30   47.00
   2  15   0   -5.70   65.89
  -2  15  -1  312.57   68.69
   2  15   1  217.98   55.99
  -2  15  -1  320.57   61.19
   2 -15  -1  304.87   53.59
   2  15   1  414.16   62.09
   2 -15  -1  308.07   61.99
  -2 -15   1  339.27   58.19
   2  15   1  423.16   80.19
  -2 -15   1  275.97   59.29
  -2  15   1  387.86   59.19
   2  15  -1  316.47   50.89
  -2 -15  -1  452.35   53.19
   2 -15   1  342.97   59.49
   2  15  -1  373.46   62.99
  -2  15   1  276.97   66.79
  -2  15   1  381.96   69.09
  -2 -15  -1  328.77   58.89
   2 -15   1  258.17   51.89
   2  15  -1  257.37   61.89
  -2 -15   2   -6.60   50.29
  -2 -15   2   33.00   57.69
  -2  15  -2   23.80   61.89
   2 -15  -2  -56.99   57.09
  -2  15  -2  -25.30   53.89
   2  15   2   37.20   59.69
  -2  15  -2   80.29   44.30
   2  15   2  -84.19   40.50
   2  15   2  -36.90   58.39
   2 -15  -2  152.88   53.19
   2  15  -2   -1.50   63.49
  -2  15   2   -6.80   55.99
   2 -15   2  130.39   55.09
  -2  15   2 -115.39   62.69
   2  15  -2   -8.50   63.19
  -2  15   2    6.60   59.79
   2 -15   2   17.60   59.59
  -2 -15  -2   -7.70   62.19
   2 -15  -3  508.35   81.69
   2  15   3  485.55   72.89
   2 -15  -3  608.34   72.79
   2  15   3  549.45   72.69
  -2 -15   3  616.54   72.39
  -2  15  -3  597.54   61.49
  -2  15  -3  449.95   74.59
  -2 -15   3  591.44   80.79
  -2  15  -3  654.63   88.69
   2  15   3  591.34   76.59
   2 -15   3  661.03   73.69
  -2  15   3  645.94   83.39
   2 -15   3  629.54   76.39
   2  15  -3  554.14   77.79
  -2  15   3  430.36   79.39
   2  15  -3  555.64   63.79
   2 -16   0   34.70   71.39
   2  16   0  -10.80   65.49
  -2 -16   0  133.19   61.79
  -2 -16   0  129.09   52.99
   2  16   0  -61.39   49.50
   2  16   0   -2.80   63.69
   2 -16   0  -45.40   51.89
  -2  16   0   94.49   72.59
  -2  16   0   15.30   42.40
  -2  16  -1  135.19   49.20
   2  16   1  155.48   56.59
  -2  16  -1  184.28   72.49
   2 -16  -1  103.49   54.39
  -2  16  -1   80.59   71.19
   2 -16  -1  148.09   65.69
  -2 -16   1  175.48   62.09
   2  16   1  205.88   66.49
   2  16   1  -39.90   65.99
  -2 -16   1  135.59   63.29
   2 -16   1  130.69   57.29
   2  16  -1  144.49   51.99
  -2  16   1  109.99   73.39
   2 -16   1  126.89   67.79
   2  16  -1  326.57   71.59
  -2 -16  -1  176.18   60.59
  -2  16   1  296.67   90.39
  -2  16   1  192.68   50.09
   2  16  -1  128.99   68.29
  -3   0   0    4.40    5.20
   3   0   0   10.10    7.40
   3   0   0   -1.10    5.50
  -3   0   0    2.50    5.00
   3   0   0    6.10    6.80
  -3   0   0   15.90    9.10
   3   0   1    1.70    8.40
   3   0  -1   -6.40   13.20
  -3   0  -1   -4.90    8.80
  -3   0  -1    0.00    7.00
   3   0  -1   -9.50   15.10
   3   0   1   -1.40    8.20
  -3   0   1  -14.70   12.70
  -3   0   1   -7.50   18.10
   3   0   1    6.90    9.10
  -3   0   1    0.60   14.00
   3   0  -1    3.30   13.40
   3   0   2  458.15   27.90
  -3   0   2  464.45   34.40
   3   0  -2  419.76   31.30
   3   0  -2  397.66   29.30
   3   0   2  439.36   25.10
  -3   0  -2  437.76   22.80
  -3   0   2  447.56   30.00
  -3   0   2  429.96   32.80
  -3   0  -2  434.66   25.90
   3   0   2  409.86   19.20
   3   0  -2  394.26   30.00
  -3   0   3  -19.60   21.30
  -3   0  -3   12.10   17.80
   3   0   3   11.50   14.10
  -3   0  -3  -24.40   20.10
   3   0   3   -1.40   17.80
   3   0  -3  -12.90   20.20
   3   0  -3    0.70   22.90
  -3   0   3   13.00   21.00
  -3   0   3    8.50   19.20
   3   0  -3  -10.70   23.30
   3   0   3   17.30   16.40
   3   0   4  838.82   34.30
  -3   0  -4  787.72   42.00
  -3   0   4  867.91   40.30
  -3   0  -4  710.23   42.70
   3   0   4  815.22   38.70
   3   0  -4  822.92   44.90
   3   0   4  797.62   45.90
  -3   0   4  854.91   42.70
   3   0  -4  871.11   43.50
  -3   0   4  844.72   49.20
  -3   0   5  -11.00   29.70
  -3   0  -5   20.60   26.30
   3   0   5  -32.70   26.80
   3   0  -5    7.60   23.60
  -3   0   5  -15.90   28.00
   3   0   5   23.00   19.70
  -3   0   5   30.60   25.80
   3   0   5  -40.90   23.30
   3   0  -5  -46.10   30.50
  -3   0   6   46.70   34.20
  -3   0   6   70.39   31.70
   3   0   6  132.29   34.50
   3   0  -6   88.39   31.80
   3   0   6  116.49   26.70
  -3   0  -6  167.78   43.10
   3   0   6  109.69   31.20
  -3   0   6   95.19   37.40
   3   0  -6  171.68   43.10
   3   0   7   17.70   30.70
  -3   0   7  -44.40   41.80
  -3   0   7    6.00   33.80
   3   0   7   36.40   37.20
   3   0   7   39.80   44.70
   3   0  -7   56.59   49.99
   3   0  -7  -54.69   37.50
  -3   0   7   33.90   42.90
  -3   0  -7   20.10   45.10
  -3   0   8   39.80   53.49
  -3   0  -8  -16.90   55.79
   3   0   8   37.70   47.30
   3   0  -8   22.80   65.99
   3   0   8   -1.50   45.40
  -3   0   8  -66.99   54.39
   3   0   8   -6.40   36.40
  -3   0   8   28.10   42.60
  -3   1   0 1224.28   31.40
  -3  -1   0 1186.48   32.70
  -3  -1   0 1200.68   25.40
   3   1   0 1207.48   25.60
  -3   1   0 1084.49   31.20
   3   1   0 1178.08   25.90
   3   1   0 1162.48   30.70
   3  -1   0 1199.88   29.20
   3  -1   0 1208.18   29.00
   3  -1   0 1155.78   29.90
  -3  -1   0 1175.98   24.60
   3   1   1  788.52   22.80
   3   1   1  843.32   22.00
   3  -1  -1  798.62   28.60
  -3   1  -1  805.42   18.70
  -3   1  -1  805.82   26.50
  -3  -1   1  830.22   27.70
   3  -1  -1  817.42   27.10
   3  -1  -1  811.02   32.70
  -3  -1   1  807.22   28.60
  -3   1  -1  787.92   24.10
  -3   1   1  757.92   31.70
  -3   1   1  819.22   31.70
  -3  -1  -1  804.82   19.50
   3  -1   1  793.72   25.40
   3   1  -1  813.72   28.40
   3  -1   1  776.82   26.50
  -3   1   1  799.22   29.20
   3   1  -1  788.32   29.90
   3   1  -1  779.22   29.90
   3  -1   1  792.72   18.90
   3  -1  -2  854.71   66.49
  -3  -1   2  964.90   40.00
  -3   1  -2  975.10   30.80
   3   1   2  996.20   31.90
   3   1   2 1008.10   31.10
  -3  -1   2 1010.50   37.70
   3   1   2  942.01   33.60
  -3   1  -2  991.60   33.80
  -3  -1   2 1006.70   37.30
   3  -1  -2  962.90   37.50
   3  -1  -2  990.30   41.20
   3   1  -2 1014.60   36.50
   3   1  -2  972.50   34.50
  -3  -1  -2  992.90   31.30
   3  -1   2  985.30   23.50
  -3  -1  -2  978.80   31.70
   3  -1   2  973.30   34.60
  -3   1   2 1021.10   37.90
   3   1  -2  970.10   41.20
  -3   1   2  991.90   40.90
  -3   1   2  987.50   37.10
   3  -1   2 1021.00   34.40
  -3  -1   3 1516.35   50.69
  -3  -1   3 1585.74   51.69
  -3   1  -3 1585.04   37.10
   3   1   3 1573.14   47.40
   3  -1  -3 1582.94   55.29
   3   1   3 1550.44   47.60
  -3   1  -3 1554.04   48.60
   3  -1  -3 1603.24   51.09
   3   1   3 1571.44   45.20
  -3  -1   3 1617.04   46.30
  -3   1   3 1597.64   51.99
   3   1  -3 1415.76   48.60
  -3   1   3 1647.34   55.89
   3  -1   3 1628.24   37.90
   3   1  -3 1556.14   55.69
   3  -1   3 1563.14   49.20
  -3   1   3 1567.34   52.79
  -3  -1  -3 1577.34   48.60
  -3  -1  -3 1554.24   45.30
   3   1  -3 1559.04   50.89
   3  -1   3 1524.55   48.40
  -3  -1   4  579.04   40.90
  -3  -1   4  450.85   35.90
  -3   1  -4  483.65   25.10
   3   1   4  519.65   42.20
   3   1   4  500.35   31.00
   3  -1  -4  478.55   38.00
   3  -1  -4  418.56   38.80
  -3   1  -4  472.15   42.10
   3   1   4  468.75   32.80
  -3  -1   4  488.95   43.90
  -3  -1  -4  525.25   34.60
   3  -1   4  485.25   35.30
  -3   1   4  494.85   39.80
  -3   1   4  396.36   36.00
  -3   1   4  480.05   40.20
   3   1  -4  499.45   33.10
  -3  -1  -4  501.45   36.30
  -3  -1  -4  409.76   30.20
   3  -1   4  420.56   42.00
   3  -1   4  482.45   25.10
   3   1  -4  432.36   45.80
   3   1   5 2454.25   66.39
  -3  -1   5 2557.14   78.89
  -3   1  -5 2438.06   76.49
   3   1   5 2487.55   75.79
  -3   1  -5 2252.07   68.89
   3   1   5 2581.44   74.39
   3  -1  -5 2460.65   82.09
  -3  -1   5 2528.95   71.09
   3  -1  -5 2441.36   74.89
  -3  -1   5 2403.56   77.19
  -3   1   5 2483.25   78.19
  -3   1   5 2478.75   74.99
  -3  -1  -5 2554.64   75.09
  -3   1   5 2472.85   82.19
   3  -1   5 2581.14   62.59
   3   1  -5 2455.15   75.69
   3  -1   5 2489.85   73.49
   3  -1   5 2554.94   77.69
   3   1  -5 2545.05   83.09
   3   1   6   52.09   37.60
   3   1   6  -23.30   27.50
   3  -1  -6   27.20   30.60
   3   1   6   68.39   28.40
  -3   1  -6    2.80   34.30
   3  -1  -6   25.40   41.20
  -3  -1   6  -12.70   36.20
  -3  -1   6   11.20   27.80
  -3  -1   6   -5.00   27.70
   3  -1   6   37.00   23.00
  -3   1   6   27.00   35.80
  -3   1   6   -4.60   31.90
  -3   1   6   29.40   37.40
  -3  -1  -6   -6.30   37.80
   3  -1   6   36.10   32.90
   3   1  -6  -87.79   38.40
  -3  -1  -6  -60.89   39.30
   3  -1   6   12.60   32.80
   3   1   7  214.68   36.00
  -3  -1   7  170.58   39.80
   3  -1  -7   95.99   35.80
   3  -1  -7  139.99   52.89
   3   1   7  133.39   38.90
  -3  -1   7  207.38   42.00
   3   1   7  115.79   40.30
  -3   1  -7  140.79   47.10
  -3  -1   7  132.79   45.20
  -3  -1  -7  200.18   44.30
   3  -1   7  184.98   42.10
  -3  -1  -7  214.98   51.99
   3   1  -7  122.09   50.49
  -3   1   7  117.99   46.50
  -3   1   7  266.57   48.10
   3  -1   7  184.18   30.10
   3  -1   7  156.68   40.70
  -3   1   7  112.49   37.30
  -3  -1   8   78.69   54.29
   3  -1  -8  142.99   63.29
   3   1   8  115.79   38.50
  -3  -1   8    2.50   55.09
   3   1   8   98.49   51.09
  -3  -1   8  183.98   44.30
  -3   1  -8  112.09   69.59
   3   1   8  -15.20   56.19
  -3   1   8  110.99   54.49
  -3   1   8   93.39   49.90
   3   1  -8   92.59   64.79
   3  -1   8  114.69   46.30
  -3  -1  -8   -4.30   52.59
   3  -1   8  116.59   33.00
   3  -1   8  155.88   50.19
  -3   1   8   97.99   51.19
   3   1  -8  175.28   56.29
  -3  -1  -8   90.39   65.49
  -3  -2   0    0.60   11.50
   3  -2   0  -15.40   14.10
   3  -2   0    2.50   11.60
  -3   2   0    5.60   15.60
  -3  -2   0    5.20    8.60
   3   2   0  -10.40   14.30
  -3  -2   0    2.00   13.10
   3   2   0    2.10   10.30
   3   2   0    0.80   12.10
  -3   2   0   -1.00   12.90
  -3   2   0    1.40   16.80
   3  -2   0    6.70   16.00
   3   2   1    3.40   10.70
  -3   2  -1   13.80    8.50
   3  -2  -1  -11.90   17.10
   3   2   1   -8.90   11.20
  -3  -2   1    6.40   14.10
  -3  -2   1   19.70   11.10
  -3  -2   1    0.90   13.80
  -3   2  -1    7.70   13.80
   3  -2  -1    2.90   15.00
   3  -2  -1   16.80   16.80
  -3  -2  -1   -4.10   10.00
   3  -2   1    5.00    7.30
  -3   2   1  -10.00   18.30
   3   2  -1   19.20   16.70
  -3   2   1    8.00   16.60
   3  -2   1   10.30   14.30
  -3  -2  -1   13.10    9.40
   3  -2   1    1.70   13.40
  -3   2   1  -19.50   18.60
   3   2  -1  -21.40   16.10
   3   2  -1   13.50   15.50
   3  -2  -2  640.44   38.20
  -3  -2   2  564.84   35.80
   3  -2  -2  607.14   30.00
   3   2   2  605.84   27.20
   3   2   2  651.53   27.50
  -3  -2   2  638.34   33.30
  -3   2  -2  630.64   30.60
  -3  -2   2  608.14   31.40
   3  -2  -2  676.13   37.60
   3   2   2  641.74   31.30
   3  -2   2  579.74   29.40
   3  -2   2  620.34   34.40
  -3   2   2  596.24   33.80
  -3  -2  -2  601.54   27.10
   3   2  -2  585.94   36.20
  -3   2   2  616.94   37.30
  -3   2   2  616.04   30.10
   3   2  -2  580.04   30.80
  -3  -2  -2  593.14   24.90
  -3  -2   3   74.79   22.20
   3   2   3   97.89   22.00
  -3   2  -3   90.69    9.40
   3  -2  -3  106.69   22.50
  -3   2  -3   58.79   23.60
   3  -2  -3  106.59   26.00
   3   2   3   85.69   23.10
  -3  -2   3   90.59   22.80
   3   2   3   39.00   19.20
  -3  -2   3   93.19   21.00
  -3   2   3  104.69   22.80
  -3   2   3   63.39   21.00
  -3   2   3   54.89   22.00
   3   2  -3   85.09   22.00
  -3  -2  -3   74.09   17.70
  -3  -2  -3   47.80   20.10
   3   2  -3   91.39   25.00
   3  -2   3   55.99   20.60
   3   2  -3  106.39   21.20
  -3   2  -4    1.20   13.30
  -3   2  -4   21.80   27.00
  -3  -2   4   -3.90   26.90
  -3  -2   4   23.20   24.00
   3   2   4   43.60   21.50
  -3  -2   4   12.30   22.90
   3  -2  -4  -13.50   27.30
   3   2   4  -11.20   18.60
   3   2   4   24.20   24.90
   3  -2  -4  -10.10   18.40
  -3  -2  -4  -37.20   19.40
  -3  -2  -4    3.80   20.40
  -3   2   4   17.70   24.00
   3   2  -4   11.40   26.70
   3  -2   4   12.00   11.80
  -3   2   4   -4.70   26.90
  -3   2   4   -8.10   27.80
   3  -2   4  -18.40   20.00
   3  -2   4  -11.30   22.20
  -3   2  -5   43.50   19.00
   3   2   5   54.19   23.60
  -3  -2   5   53.79   29.10
   3  -2  -5   28.30   26.60
  -3   2  -5  -16.50   20.30
  -3  -2   5   67.19   23.60
  -3   2  -5   36.20   33.20
   3   2   5  -10.00   23.90
   3   2   5   -0.40   30.00
   3  -2  -5   25.60   32.60
  -3  -2   5   13.50   31.00
   3  -2   5   55.79   16.20
  -3  -2  -5   57.69   24.40
   3  -2   5   53.79   25.90
  -3  -2  -5   14.60   25.90
   3   2  -5   47.90   33.90
  -3   2   5   37.00   33.70
  -3   2   5   43.50   30.90
   3  -2   5   66.79   30.70
  -3   2   5   26.90   28.90
   3  -2  -6  -10.30   40.00
   3   2   6   17.20   28.20
  -3  -2   6    5.30   29.10
  -3   2  -6   52.69   34.50
  -3   2  -6  -18.60   30.50
  -3  -2   6   35.00   26.50
  -3   2  -6   58.39   25.70
  -3  -2   6  -24.20   36.90
   3   2   6  -28.70   36.20
   3   2   6   15.70   33.90
   3  -2  -6   19.60   29.90
  -3  -2  -6   28.00   38.20
   3  -2   6  -12.00   30.70
   3   2  -6    5.70   36.60
   3  -2   6   20.60   19.80
   3   2  -6   23.00   39.00
  -3   2   6  -34.60   34.10
   3  -2   6  -22.00   29.90
  -3   2   6  -11.00   34.20
  -3   2   6    9.60   37.90
   3   2   7  144.19   41.80
   3  -2  -7  157.58   37.10
  -3  -2   7   64.69   45.30
  -3   2  -7   19.40   53.59
  -3  -2   7   93.39   44.60
   3   2   7  157.08   45.20
   3   2   7  129.79   38.10
   3  -2  -7   81.19   53.19
  -3  -2   7   87.29   35.40
  -3   2  -7   19.30   40.20
  -3   2   7  109.09   45.60
   3  -2   7   83.59   40.90
   3   2  -7   93.89   51.89
   3  -2   7  123.19   25.80
  -3   2   7   41.80   40.00
   3  -2   7   63.49   39.30
  -3   2   7   55.49   47.20
   3   2  -7  122.19   46.40
  -3  -2  -7   77.39   42.90
  -3   2  -8   14.00   68.49
   3  -2  -8  -35.90   41.90
  -3  -2   8  -13.60   52.89
   3   2   8    5.80   38.80
  -3  -2   8  -11.30   35.90
   3   2   8   53.69   47.40
   3   2   8   -0.80   46.70
   3  -2  -8   16.10   61.99
  -3  -2   8   19.00   53.49
  -3  -2  -8  -40.10   52.59
   3   2  -8  138.99   66.79
  -3   2   8   47.10   43.80
  -3   2   8  -35.70   52.69
  -3   2   8   22.40   54.09
   3  -2   8  -51.69   49.50
   3   2  -8  -29.90   52.29
  -3  -2  -8    5.30   63.89
   3  -2   8 -134.89   46.40
   3  -2   8    1.00   27.80
   3   3   0 9878.81  184.88
   3  -3   0 9978.80  185.78
   3  -3   0 9517.65  189.48
  -3   3   0 8902.21  189.68
  -3  -3   0 9137.89  185.88
  -3  -3   0 9728.33  184.08
  -3   3   0 9999.00  186.38
  -3   3   0 9570.84  187.58
   3   3   0 9423.26  187.08
   3   3   0 9574.64  185.38
   3  -3   0 9322.37  187.28
   3  -3  -1  198.78   26.70
   3  -3  -1  162.58   21.90
   3  -3  -1  173.68   18.00
  -3  -3   1   88.29   14.60
   3   3   1  154.78   16.40
  -3  -3   1  174.88   20.10
  -3   3  -1  166.18   18.20
   3   3   1  137.19   15.80
  -3   3  -1  160.08   13.90
  -3   3  -1  154.78   18.80
  -3  -3   1  144.69   17.10
   3   3  -1  171.98   16.80
   3  -3   1  134.19   19.30
   3   3  -1  144.69   18.40
   3  -3   1  189.88   18.80
  -3  -3  -1  134.49   15.00
  -3  -3  -1  160.38   15.00
  -3   3   1  142.59   19.40
  -3   3   1  155.18   26.00
  -3   3   1  145.89   20.70
   3  -3   1  147.99   15.60
   3   3  -1  145.69   19.30
  -3   3  -2 1994.20   56.29
  -3  -3   2 1913.61   55.79
  -3   3  -2 1728.73   49.50
   3   3   2 1949.80   49.60
  -3  -3   2 1958.00   51.29
   3   3   2 1936.91   51.29
   3  -3  -2 1961.00   54.99
   3   3   2 1964.80   52.59
   3  -3  -2 1928.41   58.59
  -3  -3   2 1969.40   53.89
  -3   3   2 1947.71   59.89
   3   3  -2 1944.61   54.19
   3  -3   2 1925.71   52.79
  -3  -3  -2 1997.70   49.30
  -3   3   2 1911.81   52.39
   3   3  -2 1957.90   54.59
   3  -3   2 1871.01   53.89
  -3   3   2 1969.70   54.99
  -3  -3  -2 1959.30   47.60
   3   3   3  145.79   21.30
   3  -3  -3  150.28   27.10
  -3   3  -3  147.09   20.60
   3   3   3  189.28   24.80
  -3  -3   3  165.78   20.90
  -3  -3   3  141.69   20.50
   3   3   3  151.38   21.20
  -3  -3   3  135.69   21.90
  -3   3  -3  147.09   23.80
   3  -3  -3  140.29   20.10
  -3  -3  -3  122.89   19.10
   3   3  -3  144.29   22.60
   3   3  -3  130.69   24.90
   3  -3   3  150.28   22.30
   3   3  -3  121.49   25.80
  -3   3   3  161.78   24.30
  -3   3   3  181.68   31.30
  -3  -3  -3  166.38   22.40
  -3   3   3  151.68   25.40
   3  -3   3  156.08   23.10
  -3   3  -4   73.69   23.60
   3  -3  -4   53.29   23.80
   3   3   4  107.69   29.50
  -3   3  -4   62.79   24.70
   3  -3  -4   39.60   23.50
  -3   3  -4   67.59   10.80
  -3  -3   4   59.69   20.50
  -3  -3   4   57.89   20.60
  -3  -3   4  100.29   28.80
   3   3   4   61.39   20.20
   3   3   4   78.09   27.50
   3   3  -4   54.49   23.20
  -3   3   4   50.99   29.30
   3  -3   4   54.89   10.00
   3  -3   4   51.59   23.30
  -3  -3  -4   48.30   21.30
  -3  -3  -4   39.40   25.60
  -3   3   4   67.29   25.40
  -3   3   4   63.19   29.60
   3  -3   4   42.70   22.90
   3   3  -4   42.30   25.70
  -3   3  -5  575.74   45.40
  -3   3  -5  618.94   27.00
   3   3   5  675.93   47.40
   3  -3  -5  569.14   53.69
  -3   3  -5  685.53   51.29
   3  -3  -5  602.14   46.80
  -3  -3   5  585.44   49.99
  -3  -3   5  603.34   55.49
   3   3   5  677.83   46.40
   3   3   5  566.74   43.90
  -3  -3   5  589.44   40.80
  -3   3   5  647.24   52.59
  -3   3   5  607.74   42.80
  -3   3   5  660.33   55.99
   3   3  -5  564.54   52.59
   3   3  -5  704.63   57.19
   3  -3   5  604.74   25.30
  -3  -3  -5  611.84   42.60
   3  -3   5  729.63   47.10
  -3  -3  -5  700.33   46.70
   3  -3   5  620.24   49.60
  -3   3  -6   39.80   37.00
   3   3   6   58.19   34.20
   3   3   6   59.39   30.40
  -3   3  -6   33.30   38.80
   3  -3  -6   21.70   30.30
  -3  -3   6  -34.10   37.40
  -3  -3   6  -56.09   33.90
  -3  -3   6   21.20   29.30
   3   3   6   -5.10   37.10
  -3   3  -6   27.70   23.00
   3   3  -6   31.60   34.10
  -3   3   6  -19.40   39.60
  -3  -3  -6   10.90   29.90
   3   3  -6   49.70   38.90
  -3  -3  -6   -7.60   37.60
  -3   3   6  -10.10   35.10
   3  -3   6   33.10   32.50
  -3   3   6   29.30   37.10
   3  -3   6   34.90   33.40
   3  -3   6   -6.70   16.70
   3  -3  -7  -43.40   34.90
  -3   3  -7  -21.90   46.30
  -3  -3   7  -32.90   30.30
  -3  -3   7  -38.90   45.00
   3   3   7  -18.30   38.30
   3  -3  -7   -6.30   50.29
   3   3   7  -65.19   40.80
  -3   3  -7  -15.70   40.20
   3   3   7   20.20   37.90
  -3  -3   7   43.00   46.70
  -3   3   7   23.00   44.30
   3  -3   7  -18.50   20.10
   3   3  -7  -11.60   47.70
   3   3  -7   59.79   44.40
  -3  -3  -7   20.60   43.00
   3  -3   7   21.70   40.30
   3  -3   7   14.20   44.80
  -3   3   7   -2.20   44.20
  -3   3   7  -21.40   43.20
   3  -3  -8  895.51   69.09
  -3  -3   8  784.12   85.59
  -3   3  -8  830.32   75.69
   3   3   8  767.92   61.69
   3  -3  -8  788.42   77.59
  -3   3  -8  792.92   85.89
  -3  -3   8  934.31   93.39
   3   3   8  755.62   78.89
  -3  -3   8  881.61   59.79
   3   3   8  881.91   85.19
  -3   3   8  910.71   95.79
  -3  -3  -8  912.01   83.19
  -3   3   8  930.71   87.69
   3  -3   8  838.62   43.20
  -3  -3  -8 1158.28  123.39
   3   3  -8  823.42   89.19
   3  -3   8  794.62   82.49
   3  -3   8  892.11   80.09
   3   3  -8  848.12   90.09
   3  -4   0   14.70   22.00
   3   4   0    8.40   15.00
  -3   4   0  -17.90   18.80
   3  -4   0   -9.90   18.50
   3  -4   0  -10.40   17.30
  -3   4   0    5.80   20.90
  -3  -4   0   -7.40   15.40
   3   4   0    0.40   17.40
   3   4   0    0.50   19.10
  -3   4   0  -15.10   22.70
  -3   4  -1  139.09   16.10
   3  -4  -1  143.49   22.00
  -3  -4   1  125.19   18.60
  -3  -4   1  160.28   20.70
  -3   4  -1  154.18   22.00
   3   4   1  123.69   16.90
  -3   4  -1  149.09   21.40
  -3  -4   1  147.69   21.50
   3   4   1  127.29   16.80
   3  -4  -1  139.29   22.60
   3  -4  -1  109.79   23.50
   3   4  -1  165.38   24.00
  -3   4   1  129.39   26.40
   3  -4   1  112.29   19.80
  -3   4   1  128.49   19.30
  -3  -4  -1  120.19   16.40
   3   4  -1  125.49   19.70
   3  -4   1  146.29   21.30
   3   4  -1  118.19   19.60
  -3   4   1  126.59   23.40
  -3  -4  -1  137.09   16.90
   3  -4  -2   17.80   21.00
  -3   4  -2    8.40   19.80
  -3   4  -2   -3.00    9.10
  -3  -4   2   14.40   17.20
  -3  -4   2   28.90   20.90
   3   4   2   30.10   17.00
   3  -4  -2    3.20   18.60
  -3   4  -2   33.70   20.10
   3   4   2   27.50   20.10
   3   4   2   -4.70   17.40
   3   4  -2   13.80   20.40
   3   4  -2   65.19   19.30
   3   4  -2   10.60   22.00
  -3  -4  -2   11.90   16.40
  -3  -4  -2   18.00   14.80
  -3   4   2    4.10   23.70
   3  -4   2   22.20   15.70
  -3   4   2   20.20   23.30
  -3   4   2   -7.00   20.70
   3  -4   2   22.10   19.10
  -3  -4   3  481.75   40.50
  -3  -4   3  543.25   31.20
   3  -4  -3  580.04   43.70
  -3   4  -3  559.34   16.00
  -3   4  -3  494.35   38.50
  -3   4  -3  528.55   36.20
   3   4   3  578.44   32.10
   3  -4  -3  516.75   38.10
   3   4   3  513.05   38.70
  -3  -4   3  579.24   39.00
   3   4   3  521.15   40.40
   3   4  -3  554.74   40.00
  -3   4   3  472.25   39.00
   3  -4   3  512.35   37.20
  -3   4   3  554.34   38.60
  -3  -4  -3  574.04   29.00
  -3  -4  -3  543.45   35.20
   3   4  -3  510.35   40.60
   3   4  -3  496.15   42.20
  -3   4   3  522.85   38.20
   3  -4   3  516.75   37.90
   3   4   4   50.59   23.30
   3   4   4  -20.70   26.80
   3   4   4   20.10   21.00
   3  -4  -4    7.70   24.70
  -3   4  -4   -4.40   24.80
  -3  -4   4  -11.60   26.90
   3  -4  -4   19.40   29.60
  -3  -4   4   38.00   25.60
  -3   4  -4   23.20   25.80
  -3   4  -4   12.80    9.20
  -3  -4   4   -7.70   18.40
  -3   4   4   16.00   25.70
   3   4  -4   26.50   27.20
   3  -4   4    4.50   24.30
  -3  -4  -4   14.40   21.00
  -3   4   4   22.30   30.50
  -3   4   4   19.00   32.60
   3   4  -4    9.80   28.40
  -3  -4  -4   10.40   21.20
   3   4   5   55.19   32.20
   3  -4  -5   68.99   36.30
  -3   4  -5   41.40   33.00
  -3  -4   5   77.69   32.80
   3   4   5   37.20   30.70
  -3   4  -5   63.89   13.80
   3   4   5   19.40   25.80
   3  -4  -5   41.40   28.20
  -3  -4   5   24.30   30.60
  -3  -4   5    6.10   21.00
   3   4  -5   54.99   35.00
  -3   4   5   21.70   28.40
  -3   4   5   -5.40   35.20
   3   4  -5   39.70   33.50
   3  -4   5   71.69   29.40
  -3  -4  -5   16.20   26.70
   3  -4   5   60.79   10.70
   3  -4   5   30.40   27.60
  -3   4   5  -31.80   31.90
  -3  -4   6   12.80   26.30
  -3   4  -6   36.70   17.20
  -3  -4   6   44.40   36.80
   3   4   6  -39.30   33.00
  -3  -4   6  -11.40   29.90
   3  -4  -6   -0.10   31.60
   3   4   6   12.30   35.00
   3  -4  -6  -12.90   40.10
   3   4   6  -14.50   30.20
  -3   4  -6    6.60   41.50
  -3   4   6  -61.09   39.40
   3  -4   6    0.80   14.30
  -3   4   6   16.20   33.10
   3  -4   6   12.50   33.80
   3   4  -6  -43.00   32.80
  -3   4   6  -17.90   39.00
   3  -4   6    2.60   34.70
  -3  -4  -6   47.40   34.90
  -3  -4  -6   37.70   33.10
   3   4  -6   42.10   32.30
  -3  -4   7  181.58   33.80
   3   4   7  135.29   41.50
  -3  -4   7   89.89   48.10
   3  -4  -7  125.49   38.20
  -3   4  -7  121.59   49.50
   3   4   7  187.18   41.50
  -3  -4   7  163.08   45.10
   3  -4  -7  220.48   63.79
  -3  -4  -7   73.19   39.00
  -3   4   7  118.09   50.79
   3   4  -7  199.68   49.10
   3  -4   7  115.89   45.50
  -3   4   7   58.59   44.50
  -3   4   7  221.78   51.59
   3  -4   7  165.58   44.60
   3   4  -7  114.09   53.79
   3  -4   7  176.58   19.50
  -3  -4  -7  214.98   48.70
   3  -4  -8   28.40   70.39
  -3  -4   8   14.70   33.20
  -3  -4   8  -61.69   51.99
   3  -4  -8   31.60   50.39
   3   4   8   24.70   50.59
   3   4   8  -10.50   51.59
  -3   4  -8  -54.79   65.49
   3  -4   8 -100.19   52.39
   3  -4   8  -35.00   19.50
   3  -4   8    0.70   50.69
  -3   4   8   24.60   62.39
   3   4  -8 -101.29   65.39
   3   4  -8   96.09   67.29
  -3   5   0 5741.13  119.19
   3  -5   0 5440.76  120.49
   3  -5   0 5738.33  118.89
  -3  -5   0 5666.33  116.89
   3  -5   0 5753.52  124.49
   3   5   0 5553.44  119.69
  -3   5   0 5645.04  121.89
  -3   5   0 5418.16  124.59
   3   5   0 5579.94  117.99
  -3   5  -1   30.20   20.60
  -3  -5   1   31.20   18.20
   3  -5  -1   33.00   18.20
   3   5   1   13.50   20.70
  -3   5  -1   22.40   17.30
  -3   5  -1   49.90   22.20
   3   5   1   26.40   20.50
   3  -5  -1   21.70   22.70
  -3  -5   1   17.70   18.70
  -3  -5  -1   23.00   17.50
  -3  -5  -1   25.80   17.50
  -3   5   1   22.70   19.50
   3  -5   1   25.50   21.00
   3   5  -1   18.20   19.50
   3  -5   1   28.50   20.20
   3   5  -1   13.80   19.50
  -3   5   1   35.90   18.20
  -3   5   1   40.30   26.30
   3   5  -1   54.39   21.90
  -3  -5   2  907.11   39.70
  -3   5  -2  964.90   28.40
   3   5   2  941.21   39.30
  -3  -5   2  877.81   43.30
   3   5   2  874.01   36.60
   3   5   2  893.31   46.50
  -3  -5   2  925.71   41.50
  -3   5  -2  921.01   38.10
   3  -5  -2  884.91   40.60
  -3   5  -2  866.51   26.30
   3  -5  -2  871.61   42.70
  -3   5  -2  895.91   39.90
  -3  -5  -2  880.21   37.80
  -3   5   2  910.01   49.50
   3   5  -2  909.31   44.20
   3   5  -2  993.50   45.00
  -3   5   2  969.90   44.90
   3  -5   2  878.81   41.60
   3  -5   2  930.01   39.90
  -3  -5  -2  870.01   35.50
  -3   5   2  916.61   47.20
   3   5  -2  847.42   42.10
   3  -5  -3  636.34   40.60
  -3   5  -3  689.03   21.50
   3   5   3  656.93   38.90
  -3  -5   3  667.03   36.80
  -3  -5   3  698.23   43.70
  -3   5  -3  657.03   43.80
   3   5   3  687.73   35.50
  -3   5  -3  711.53   41.00
  -3   5  -3  668.33   24.10
   3  -5  -3  692.03   47.00
  -3  -5   3  740.03   42.90
   3   5   3  660.53   45.80
   3   5  -3  735.53   45.40
   3  -5   3  750.42   42.20
  -3   5   3  585.84   42.70
  -3   5   3  636.64   37.30
  -3  -5  -3  690.93   38.80
  -3   5   3  659.03   48.20
   3  -5   3  724.33   44.00
  -3  -5  -3  680.73   36.20
   3   5  -3  676.63   43.20
   3  -5  -4  166.98   24.20
  -3   5  -4  192.88   15.60
  -3  -5   4  208.88   22.80
   3   5   4  196.08   27.50
   3   5   4  158.98   32.40
   3   5   4  194.08   25.50
  -3   5  -4  189.78   29.60
  -3  -5   4  221.38   31.30
   3  -5  -4  185.58   34.40
  -3  -5   4  190.88   31.80
  -3   5  -4  211.28   31.10
   3   5  -4  209.88   33.50
   3  -5   4  211.88   30.30
  -3  -5  -4  224.48   27.20
   3  -5   4  147.19   29.00
  -3   5   4  228.68   31.80
   3   5  -4  172.28   31.40
  -3  -5  -4  174.88   22.80
  -3   5   4  147.69   34.40
  -3   5   4  207.98   39.10
   3   5   5 1166.48   61.09
  -3   5  -5 1224.48   59.89
   3   5   5 1085.39   59.09
  -3  -5   5 1191.68   48.00
   3  -5  -5 1154.88   58.09
  -3  -5   5 1168.58   65.99
   3  -5  -5 1203.88   66.79
  -3  -5   5 1122.19   62.39
   3   5   5 1124.89   54.79
  -3   5  -5 1263.97   64.29
   3  -5   5 1218.28   62.19
  -3  -5  -5 1229.08   60.39
   3   5  -5 1225.28   68.39
  -3   5   5 1241.28   68.09
   3   5  -5 1203.28   64.19
  -3   5   5 1136.89   61.49
   3  -5   5 1122.69   60.69
  -3   5   5 1164.68   60.99
  -3  -5  -5 1096.49   49.60
   3   5   6  -18.50   37.40
   3   5   6    9.80   34.40
  -3  -5   6    2.00   31.10
   3   5   6   11.90   36.20
  -3  -5   6   32.20   39.80
  -3   5  -6   15.40   36.40
  -3   5  -6   14.60   41.80
  -3  -5   6    4.30   26.90
   3  -5  -6   78.79   44.70
   3  -5  -6   51.29   36.00
   3  -5   6   -6.60   35.50
  -3  -5  -6  -17.10   33.10
   3  -5   6    6.50   35.60
  -3   5   6  -38.60   38.80
  -3   5   6   40.00   42.90
   3   5  -6   21.40   45.70
  -3  -5  -6   10.80   41.30
  -3   5   6   28.90   43.60
   3   5  -6   20.50   31.20
   3  -5  -7   37.30   55.69
   3   5   7   36.80   42.20
   3   5   7   66.09   43.50
  -3  -5   7   88.69   46.40
  -3   5  -7   75.59   62.39
   3   5   7   42.60   50.69
   3  -5  -7   84.69   42.50
  -3  -5   7   40.80   47.10
  -3   5  -7  116.79   46.10
  -3  -5   7   63.09   28.20
  -3   5   7    7.50   49.50
  -3   5   7   46.70   51.49
  -3   5   7   -8.00   47.60
  -3  -5  -7   24.40   44.90
  -3  -5  -7   45.50   36.40
   3  -5   7   20.40   44.30
   3  -5   7   53.59   51.19
   3   5  -7  204.38   60.19
   3   5  -7   63.59   48.60
  -3   5  -8  589.44   76.79
  -3   5  -8  653.33   88.99
   3  -5  -8  570.54   88.89
   3   5   8  505.35   63.49
   3  -5  -8  591.64   56.69
  -3  -5   8  593.34   64.59
   3   5   8  453.55   61.59
  -3  -5   8  470.85   68.19
  -3  -5   8  523.65   51.99
  -3   5   8  495.25   68.89
  -3  -5  -8  513.25   77.69
   3   5  -8  588.14   71.89
  -3  -5  -8  523.05   54.89
  -3   5   8  586.14   74.99
   3  -5   8  677.53   67.79
   3  -5   8  550.94   65.79
   3   5  -8  544.25   78.89
  -3   6   0   18.70   23.70
   3   6   0   -5.20   23.80
  -3   6   0   25.50   25.50
   3  -6   0  -19.90   24.40
   3   6   0   -6.40   19.00
  -3  -6   0    6.00   17.70
  -3   6   0   26.30   22.90
   3  -6   0  -16.40   21.30
  -3   6  -1  288.07   30.10
  -3   6  -1  293.67   28.20
  -3   6  -1  310.77   27.80
   3   6   1  308.27   34.30
  -3  -6   1  300.37   32.10
   3  -6  -1  294.47   26.10
  -3  -6   1  284.57   26.00
   3   6   1  278.57   27.10
   3  -6  -1  308.07   31.50
  -3  -6  -1  269.77   28.90
  -3  -6  -1  274.37   30.80
  -3   6   1  257.57   29.40
  -3   6   1  301.67   32.00
   3   6  -1  273.47   25.40
   3   6  -1  267.17   26.40
  -3   6   1  300.27   31.10
   3  -6   1  293.17   29.00
   3  -6   1  283.37   30.30
  -3  -6   2  176.08   22.00
  -3   6  -2  160.38   15.10
   3   6   2  134.79   21.50
  -3  -6   2  136.79   25.00
   3  -6  -2  167.18   24.00
  -3  -6   2  142.29   21.20
   3   6   2  142.69   26.30
  -3   6  -2  153.48   26.30
  -3   6  -2  195.28   27.50
   3  -6  -2  177.58   26.30
  -3   6  -2  150.38   18.50
   3   6   2  156.98   24.20
  -3   6   2  118.99   27.80
   3  -6   2  135.29   21.70
  -3  -6  -2  121.39   19.80
  -3   6   2  161.08   22.80
   3   6  -2  149.69   26.10
  -3  -6  -2  134.39   22.30
  -3   6   2  138.59   29.60
   3  -6   2  149.09   25.10
   3   6  -2  117.69   26.20
  -3   6  -3   97.39   14.90
   3   6   3   90.09   24.60
   3  -6  -3   52.19   28.80
  -3   6  -3   80.99   14.00
   3  -6  -3   65.19   25.30
  -3   6  -3  114.39   27.00
   3   6   3  100.49   26.20
  -3  -6   3   66.19   26.00
   3   6   3   67.79   24.60
  -3   6  -3   80.49   26.90
  -3  -6   3   90.69   22.60
   3   6  -3   97.49   28.30
  -3  -6  -3   96.09   20.30
  -3  -6  -3   72.79   24.80
  -3   6   3  100.09   27.70
   3  -6   3   85.69   25.20
   3  -6   3   79.59   25.90
   3   6  -3   87.89   27.40
  -3   6   3  122.89   31.60
  -3   6   3   99.49   34.90
  -3  -6   4   13.20   27.40
   3   6   4   74.59   34.40
  -3   6  -4    5.30   13.20
   3   6   4   36.70   29.70
   3  -6  -4  -38.60   26.60
  -3  -6   4   -7.90   23.00
  -3   6  -4  -12.40   27.80
  -3   6  -4   17.20   27.80
   3   6   4   14.90   23.70
  -3  -6   4   22.70   18.80
   3  -6  -4  -30.20   31.30
  -3   6   4   33.20   29.90
   3   6  -4    0.90   29.90
   3   6  -4  -16.60   31.00
  -3  -6  -4   -9.20   28.10
  -3   6   4   -5.50   29.90
  -3  -6  -4   27.00   21.10
   3  -6   4  -25.30   27.70
  -3   6   4   -4.00   25.40
   3  -6   4  -34.50   27.10
   3   6   5  -16.70   28.20
   3  -6  -5  -56.59   36.30
  -3  -6   5  -14.50   30.90
  -3  -6   5   33.90   35.50
   3   6   5   -3.50   37.70
   3  -6  -5  -33.70   30.20
   3   6   5   -5.10   30.50
  -3   6  -5   17.90   33.60
  -3  -6   5    0.90   24.70
  -3   6   5   23.00   30.10
  -3  -6  -5    9.30   34.00
   3  -6   5   33.50   29.80
   3   6  -5    0.50   34.70
  -3   6   5    7.90   37.70
  -3   6   5   34.50   42.30
   3   6  -5   14.50   29.30
   3  -6   5   37.90   31.90
  -3  -6  -5  -39.90   28.40
   3  -6  -6   87.09   52.99
  -3  -6   6   91.79   41.30
  -3   6  -6   82.19   43.20
   3   6   6   28.40   34.20
  -3  -6   6   42.00   27.80
   3  -6  -6   67.19   41.00
  -3  -6   6   39.70   39.90
   3   6   6   40.80   44.50
  -3   6  -6   71.79   46.20
   3   6   6   58.29   41.50
  -3   6   6   27.70   47.40
   3  -6   6   41.50   39.60
   3  -6   6   33.30   38.00
  -3   6   6    1.80   47.40
  -3  -6  -6   53.29   38.40
   3   6  -6   67.39   42.90
  -3   6   6   26.60   35.00
   3   6  -6   -8.60   46.10
  -3  -6  -6   99.19   35.10
  -3  -6   7   66.39   43.40
   3   6   7   31.10   43.20
  -3  -6   7  -22.20   48.10
   3  -6  -7   15.20   36.60
  -3  -6   7   33.20   30.10
   3  -6  -7 -110.99   53.59
   3   6   7   15.40   45.40
   3   6   7   41.30   47.10
  -3   6  -7   82.89   48.10
  -3   6  -7  -25.80   53.39
   3  -6   7  -53.39   44.60
  -3   6   7   40.40   55.39
   3  -6   7  129.29   48.50
  -3  -6  -7   32.50   55.39
   3   6  -7   40.60   57.99
  -3   6   7   -3.10   52.19
  -3  -6  -7   96.29   38.00
   3   6  -7  -88.09   48.70
  -3   6   7   95.39   50.19
   3   6   8   35.40   56.19
   3  -6  -8  -63.49   55.89
  -3  -6   8   91.09   63.99
   3   6   8   67.89   48.30
   3  -6  -8   65.79  101.09
  -3  -6   8   32.50   37.20
   3   6   8   90.89   54.89
  -3  -6   8   42.30   58.89
  -3   6  -8   10.10   59.49
  -3   6   8  135.19   75.59
   3   6  -8  101.69   76.19
  -3  -6  -8   78.29   76.89
  -3  -6  -8   38.50   49.99
   3  -6   8 -107.79   64.69
  -3   6   8   12.80   69.29
   3   6  -8  -30.40   63.09
   3  -6   8  106.59   57.39
   3  -7   0  499.45   44.10
  -3   7   0  444.66   45.00
  -3   7   0  466.55   38.30
  -3   7   0  461.65   41.90
   3   7   0  440.26   38.90
   3   7   0  439.16   35.90
   3  -7   0  423.86   34.40
  -3  -7   0  472.45   37.80
   3  -7  -1   35.90   20.20
  -3  -7   1  -18.40   24.60
  -3   7  -1   36.80   25.60
  -3   7  -1   -9.00   26.70
  -3   7  -1   27.70   20.30
   3   7   1    2.20   26.80
   3   7   1   16.40   21.50
  -3  -7   1   17.30   27.80
   3  -7  -1  -31.70   25.40
   3  -7   1    7.20   23.30
  -3  -7  -1    4.50   20.80
  -3   7   1   32.50   23.40
  -3   7   1   22.90   21.80
   3   7  -1    5.40   23.00
  -3   7   1   17.30   28.30
   3   7  -1    3.10   22.30
   3  -7   1  -16.30   25.20
   3   7   2   50.29   25.20
  -3   7  -2   62.99   28.20
  -3   7  -2   71.59   19.10
   3   7   2   48.90   25.00
   3   7   2   42.30   28.30
  -3   7  -2   84.49   27.40
   3  -7  -2   47.90   22.70
  -3   7  -2   57.79   17.80
   3  -7  -2  114.59   25.70
  -3  -7   2   72.79   24.90
  -3  -7   2   59.99   24.80
  -3   7   2  122.39   33.90
   3  -7   2   81.09   21.60
   3  -7   2   73.59   26.30
   3   7  -2   54.59   22.60
  -3   7   2   44.40   24.10
  -3   7   2   48.40   27.50
   3   7  -2   90.79   26.50
  -3  -7  -2   61.99   19.70
  -3  -7  -2   72.79   21.40
  -3  -7   3 1724.13   64.09
   3  -7  -3 1694.33   66.49
  -3   7  -3 1614.04   44.80
  -3  -7   3 1617.94   54.39
  -3   7  -3 1715.73   65.59
   3   7   3 1733.13   60.99
  -3  -7   3 1723.93   63.89
   3  -7  -3 1754.82   62.49
  -3   7  -3 1710.83   44.00
  -3   7  -3 1827.02   63.49
   3   7   3 1640.04   60.69
   3   7   3 1688.23   62.09
  -3  -7  -3 1608.14   55.69
   3  -7   3 1573.34   63.09
  -3   7   3 1649.83   69.59
  -3   7   3 1768.92   64.89
   3  -7   3 1697.03   61.19
   3   7  -3 1617.94   63.39
   3   7  -3 1580.84   65.59
  -3  -7  -3 1591.44   58.79
  -3   7   3 1653.53   67.59
  -3   7  -4   91.89   17.40
   3   7   4   57.49   31.50
   3  -7  -4   42.50   35.20
  -3   7  -4   76.89   30.70
   3   7   4   31.60   31.30
   3  -7  -4  115.59   30.60
  -3  -7   4   48.90   26.70
  -3  -7   4   59.19   24.30
  -3   7  -4   80.69   14.80
   3   7   4   53.09   29.90
  -3   7  -4   49.90   31.80
  -3  -7   4   29.00   26.70
  -3  -7  -4  104.99   24.00
  -3   7   4   33.80   35.60
   3   7  -4   61.59   33.90
   3   7  -4   79.89   34.50
  -3   7   4   54.69   31.70
   3  -7   4   79.69   32.10
   3  -7   4   59.49   24.70
  -3   7   4  140.49   35.20
   3   7   5 2986.40   99.39
  -3  -7   5 3140.99   99.59
  -3   7  -5 2867.81  112.99
  -3   7  -5 3082.99   96.29
  -3  -7   5 2919.91   99.99
   3   7   5 2925.01   90.59
  -3  -7   5 3057.99   80.99
   3  -7  -5 3067.99   93.59
   3   7   5 3080.59   99.49
  -3  -7  -5 3087.19   85.79
  -3   7   5 3094.69  104.59
   3  -7   5 3135.49   99.19
  -3   7   5 2972.20  102.19
  -3   7   5 3054.09   97.69
   3   7  -5 3194.28   98.99
   3   7  -5 2971.10   98.69
  -3  -7  -5 3020.00   90.19
   3  -7  -6  -27.80   34.50
  -3  -7   6   55.69   26.70
   3   7   6   87.29   45.50
  -3  -7   6  104.89   43.80
   3  -7  -6  -13.70   46.20
  -3  -7   6   53.29   37.10
   3   7   6   99.79   43.10
   3   7   6   65.29   38.00
  -3   7  -6   35.10   45.80
  -3   7  -6  115.59   45.00
  -3   7   6   40.40   50.29
   3   7  -6    0.20   44.60
  -3  -7  -6   -2.50   39.00
  -3   7   6   11.10   47.00
   3  -7   6   -5.70   41.40
  -3   7   6   45.50   46.80
  -3  -7  -6    7.80   35.10
   3  -7   6    6.30   39.20
   3   7   7  172.68   52.19
  -3  -7   7  205.38   55.79
  -3   7  -7  265.07   66.59
   3  -7  -7  324.27   64.49
  -3   7  -7  289.77   56.49
  -3  -7   7  382.76   38.70
   3   7   7  271.87   61.29
  -3  -7   7  362.06   58.19
   3   7   7  272.37   55.19
   3  -7  -7  236.38   52.09
   3   7  -7  189.88   56.89
   3  -7   7  418.06   56.49
  -3  -7  -7  226.08   59.79
  -3   7   7  289.77   56.89
  -3  -7  -7  231.68   48.60
   3  -7   7  305.17   54.79
  -3   7   7  217.18   66.59
   3   7  -7  254.77   67.19
  -3   7   7  366.36   72.19
  -3   8   0  -17.20   28.50
  -3  -8   0    0.40   20.30
  -3  -8   0   24.00   27.00
   3  -8   0   -3.20   24.40
   3   8   0  -15.80   22.50
  -3   8   0   36.40   28.00
  -3   8   0   24.60   26.60
   3  -8   0  -14.20   24.60
   3   8   0    4.00   23.10
  -3   8  -1   23.00   28.80
  -3  -8   1   26.50   22.90
   3   8   1   15.40   29.40
   3   8   1   -7.30   30.50
   3  -8  -1   23.00   28.40
  -3   8  -1    8.40   21.60
   3   8   1   15.70   28.10
   3  -8  -1   41.90   26.10
  -3   8  -1   32.40   22.10
  -3   8   1   19.50   30.40
   3  -8   1   27.50   25.40
   3  -8   1   19.10   22.90
   3   8  -1   22.80   25.70
   3   8  -1   27.50   25.40
  -3   8   1   18.60   23.80
  -3  -8  -1   20.90   24.00
  -3   8   1   40.00   30.70
   3   8   2  266.77   31.90
  -3   8  -2  319.87   37.00
  -3  -8   2  268.47   31.10
  -3  -8   2  268.87   31.30
   3  -8  -2  314.37   33.50
   3   8   2  290.67   30.70
   3   8   2  313.67   32.40
  -3   8  -2  313.47   32.20
   3  -8  -2  318.27   34.30
  -3   8  -2  240.88   33.50
  -3   8   2  272.87   34.80
   3  -8   2  253.97   31.30
  -3   8   2  247.28   35.70
  -3  -8  -2  264.27   29.50
   3  -8   2  334.77   37.50
   3   8  -2  300.87   33.50
  -3   8   2  282.57   38.40
   3   8  -2  252.27   32.50
  -3  -8  -2  297.27   30.40
   3  -8  -3  -27.50   30.20
   3   8   3   22.50   35.10
   3  -8  -3   90.79   29.40
  -3   8  -3   39.60   32.30
   3   8   3  -87.19   30.70
  -3   8  -3   -1.10   21.50
  -3   8  -3   31.00   30.00
  -3  -8   3   -0.50   28.80
   3   8   3    7.20   24.80
  -3  -8   3  -27.40   28.40
  -3   8  -3  -13.50   18.00
   3  -8   3    3.70   29.00
  -3   8   3   24.50   34.20
  -3  -8  -3  -12.80   24.20
  -3   8   3    8.70   24.80
   3   8  -3  -20.00   30.00
   3  -8   3   68.39   30.50
  -3  -8  -3   14.20   23.90
   3   8  -3   11.80   25.10
  -3   8   3   29.50   37.60
   3   8   4  -23.40   32.00
   3  -8  -4   38.80   31.30
   3  -8  -4  -21.10   34.60
  -3   8  -4   11.20   21.20
  -3  -8   4   12.60   33.30
   3   8   4    4.60   39.30
  -3   8  -4   20.40   17.90
  -3  -8   4    9.20   20.90
  -3   8  -4   31.10   35.00
   3   8   4    3.90   30.20
  -3  -8   4    1.30   31.50
  -3   8  -4   54.89   35.40
   3   8  -4    2.80   35.10
  -3  -8  -4  -34.40   31.30
   3  -8   4   44.70   34.20
  -3   8   4  -13.90   38.40
   3  -8   4   17.90   33.70
  -3   8   4   -5.50   27.90
   3   8  -4  -22.70   34.90
  -3  -8  -4  -28.70   28.70
  -3   8   4   27.10   42.50
  -3   8  -5   20.80   18.50
  -3   8  -5  -37.90   38.60
  -3  -8   5   52.69   38.10
   3  -8  -5  -54.19   41.30
  -3  -8   5  -24.10   37.80
   3   8   5   33.90   44.30
  -3  -8   5   14.40   26.00
  -3   8  -5   39.20   14.90
   3  -8  -5   -5.20   34.70
   3   8   5   33.30   40.40
   3   8   5   45.90   43.20
  -3   8  -5   39.10   41.10
   3   8  -5  -19.80   41.60
  -3  -8  -5  -60.69   31.30
  -3   8   5   69.59   40.00
  -3   8   5  -21.30   41.70
   3   8  -5    7.40   44.10
  -3  -8  -5    8.30   39.20
   3  -8   5   -5.00   37.20
  -3   8   5   -9.30   31.70
   3  -8   5   44.80   38.90
  -3  -8   6  180.58   47.80
   3  -8  -6   67.89   38.50
  -3   8  -6  132.09   50.99
   3   8   6   54.79   51.29
   3   8   6  108.19   66.49
  -3   8  -6  156.78   47.90
  -3  -8   6  218.08   29.80
   3  -8  -6  103.89   55.79
  -3  -8  -6  142.99   49.10
   3   8  -6  132.79   51.89
  -3   8   6  147.49   51.39
  -3  -8  -6   91.09   40.30
   3  -8   6  124.89   44.00
  -3   8   6  135.99   50.09
  -3   8   6   96.59   49.10
   3   8  -6  156.28   52.29
   3  -8   6  148.39   46.70
  -3   8  -7    1.10   53.79
  -3  -8   7   19.10   52.99
   3   8   7  -81.09   51.69
  -3  -8   7  -63.69   32.20
   3   8   7  -29.70   49.20
  -3   8  -7    5.80   62.29
   3  -8  -7  -27.70   43.00
  -3  -8   7  -72.39   44.50
   3  -8  -7  -34.30   65.59
   3   8   7   32.90   60.29
   3   8  -7   12.50   61.49
  -3   8   7    2.70   59.09
  -3   8   7   -1.50   56.39
   3   8  -7   64.89   58.39
   3  -8   7   57.89   53.29
  -3  -8  -7  -70.99   43.60
   3  -9   0 1529.95   62.29
  -3  -9   0 1529.75   61.29
  -3   9   0 1481.45   61.39
  -3   9   0 1577.54   65.29
  -3  -9   0 1572.14   57.39
   3   9   0 1493.15   59.69
   3   9   0 1505.95   61.99
  -3   9   0 1500.25   58.69
   3  -9   0 1476.95   64.19
   3   9   1  346.87   34.80
   3  -9  -1  350.36   36.30
  -3   9  -1  282.57   34.00
  -3  -9   1  295.67   35.00
   3  -9  -1  343.47   38.10
  -3   9  -1  292.67   37.50
  -3   9  -1  344.07   34.00
  -3  -9   1  419.86   43.30
   3   9   1  281.27   33.40
   3   9   1  307.17   33.80
   3   9  -1  352.26   35.40
   3  -9   1  347.97   38.60
  -3   9   1  232.38   36.60
  -3   9   1  328.37   38.90
  -3   9   1  321.07   34.30
   3   9  -1  324.77   34.00
  -3  -9  -1  347.87   30.70
   3  -9   1  291.97   34.30
  -3   9  -2  559.94   56.79
  -3   9  -2  449.76   38.50
   3   9   2  414.26   47.10
  -3  -9   2  542.25   48.70
  -3   9  -2  570.84   52.39
  -3  -9   2  446.96   47.70
   3   9   2  487.15   44.30
   3   9   2  527.55   49.00
   3  -9  -2  442.96   48.40
   3  -9  -2  453.65   41.70
  -3   9   2  425.16   42.00
   3   9  -2  492.45   49.10
  -3   9   2  468.25   46.40
   3   9  -2  509.05   45.20
   3  -9   2  473.05   49.70
   3  -9   2  470.35   51.79
  -3   9   2  465.35   53.79
  -3  -9  -2  533.75   46.80
  -3  -9   3  729.93   57.09
  -3   9  -3  770.32   62.59
  -3  -9   3  799.32   56.49
   3   9   3  824.92   55.19
   3   9   3  791.02   57.59
   3  -9  -3  811.32   57.79
  -3   9  -3  846.12   59.89
  -3   9  -3  808.02   37.50
   3  -9  -3  865.91   59.09
   3   9   3  727.63   56.89
   3   9  -3  795.22   52.29
  -3  -9  -3  767.92   50.19
   3  -9   3  886.31   59.19
   3   9  -3  689.43   60.19
  -3   9   3  815.72   52.79
   3  -9   3  848.62   52.99
  -3  -9  -3  767.42   50.49
  -3   9   3  704.83   64.79
  -3   9   3  760.52   55.29
   3   9   4   -5.10   43.00
  -3   9  -4    0.70   38.40
  -3   9  -4   43.20   38.50
   3  -9  -4  -37.20   32.30
  -3   9  -4   52.79   29.60
   3   9   4    8.20   35.70
  -3  -9   4   -6.90   36.70
   3   9   4   17.60   32.30
  -3   9  -4    2.20   21.40
  -3   9   4   27.80   46.60
   3  -9   4  -10.80   35.60
   3   9  -4   -6.70   38.10
  -3   9   4   38.70   39.70
  -3   9   4   37.10   42.10
   3   9  -4  -74.99   37.00
  -3  -9  -4  -26.70   26.90
   3  -9   4  -39.50   35.10
  -3  -9  -4  -51.29   34.40
   3   9   5 1114.59   71.89
  -3  -9   5  954.90   73.09
   3  -9  -5 1005.80   63.99
  -3   9  -5  939.41   34.10
  -3   9  -5  916.91   39.30
  -3  -9   5 1047.60   66.89
  -3   9  -5  953.80   77.29
  -3   9  -5  951.80   72.49
   3   9   5  990.90   75.99
   3  -9  -5  884.41   75.09
   3   9   5  880.31   65.29
   3  -9   5  969.40   71.49
   3   9  -5  913.31   65.79
   3   9  -5  946.21   79.19
   3  -9   5  945.11   74.09
  -3  -9  -5  892.01   62.29
  -3   9   5 1034.60   79.49
  -3  -9  -5  848.52   53.79
  -3   9   5  973.30   75.09
   3  -9  -6   -5.60   38.40
   3   9   6   -6.10   41.90
   3   9   6   51.09   45.20
   3   9   6   16.20   41.70
  -3   9  -6    6.60   51.19
  -3  -9   6   45.60   51.59
  -3   9  -6 -103.99   51.69
   3  -9  -6   44.40   64.19
  -3  -9   6   43.30   46.80
  -3   9   6  -56.19   44.00
  -3   9   6  -85.39   51.39
   3  -9   6   74.29   49.70
   3   9  -6   67.49   54.89
   3   9  -6   25.30   51.99
   3  -9   6  -54.79   44.30
  -3  -9  -6   89.09   41.70
  -3  -9  -6   25.70   44.50
  -3   9   6   98.29   56.19
   3   9   7    1.50   57.59
  -3   9  -7    9.20   76.99
  -3  -9   7   22.00   63.19
  -3   9  -7   30.90   63.39
   3  -9  -7   17.20   58.39
   3   9   7   73.59   52.89
  -3  -9   7   59.49   55.39
   3  -9  -7  -38.30   65.89
   3   9   7  -16.70   50.49
   3  -9   7  -72.59   58.19
  -3   9   7   38.00   59.99
   3   9  -7   93.29   70.49
  -3   9   7   57.49   63.89
  -3  -9  -7   91.39   65.89
   3   9  -7   68.19   63.79
  -3   9   7 -125.99   63.69
  -3  -9  -7  -21.20   47.60
   3  -9   7  -97.49   54.69
  -3 -10   0    7.70   27.00
   3  10   0   37.10   33.40
   3 -10   0  -14.10   29.50
   3 -10   0  -15.70   24.80
   3  10   0  -33.00   28.90
  -3 -10   0  -34.80   29.20
  -3  10   0   19.10   28.60
   3  10   0   14.50   29.40
  -3  10   0  -19.10   33.90
  -3  10   0  -33.00   30.80
   3  10   1   84.89   30.80
   3 -10  -1  108.79   33.10
  -3  10  -1   96.79   28.90
   3 -10  -1   78.59   33.50
  -3  10  -1   56.59   37.50
  -3  10  -1   81.29   35.80
   3  10   1   76.99   31.80
  -3 -10   1   82.49   33.30
  -3 -10   1   71.39   30.80
   3  10   1  119.59   31.20
  -3  10   1   27.60   36.30
   3 -10   1   90.19   33.10
  -3  10   1  146.69   32.10
  -3 -10  -1  106.99   28.60
   3 -10   1  150.28   34.80
   3  10  -1   97.79   33.70
   3  10  -1  129.19   34.30
  -3 -10  -1    8.20   24.20
  -3  10   1   64.29   30.70
   3  10   2   84.49   39.50
  -3  10  -2   29.40   35.60
   3 -10  -2   30.80   33.40
  -3  10  -2   47.10   25.50
   3  10   2   -3.60   39.40
  -3 -10   2   58.29   33.20
  -3  10  -2   41.00   39.80
   3 -10  -2  -30.40   33.90
  -3 -10   2   59.69   31.70
   3  10   2   12.60   32.50
  -3  10   2   61.79   39.60
   3  10  -2   -0.30   33.30
  -3  10   2   82.29   41.50
   3 -10   2   26.40   34.70
  -3  10   2    3.40   38.50
  -3 -10  -2   13.50   28.70
   3  10  -2   44.30   34.10
   3 -10   2   85.89   33.80
   3 -10  -3  130.09   38.40
  -3 -10   3   95.39   36.60
   3  10   3   83.49   39.40
   3  10   3   84.49   43.50
  -3  10  -3   22.40   24.10
  -3 -10   3   60.69   35.70
   3  10   3   68.29   39.10
  -3  10  -3   76.39   41.20
  -3  10  -3   47.20   39.90
   3 -10  -3  108.49   39.30
   3  10  -3   59.69   38.40
   3 -10   3  119.09   36.30
   3 -10   3   50.39   35.90
  -3 -10  -3  125.39   31.90
   3  10  -3   96.59   39.60
  -3  10   3   50.49   45.90
  -3  10   3   85.89   44.10
  -3 -10  -3   86.89   34.30
  -3  10   3  195.78   41.60
  -3  10  -4   25.10   43.60
  -3 -10   4   21.00   38.30
   3  10   4  -15.20   35.40
   3 -10  -4  -23.80   40.90
  -3  10  -4  -20.20   50.89
   3  10   4  127.39   48.00
   3  10   4    4.20   38.20
  -3  10  -4    7.10   25.30
   3 -10  -4   -4.80   37.10
  -3  10   4  -43.30   46.50
  -3  10   4   -8.90   41.10
   3 -10   4   20.80   38.50
   3 -10   4   30.40   30.90
  -3  10   4   27.50   39.70
   3  10  -4   -9.90   41.90
   3  10  -4  -57.89   33.10
  -3 -10  -4  -13.10   35.10
  -3 -10  -4   16.80   40.20
  -3  10  -5  -57.29   47.10
  -3 -10   5  -41.60   42.50
   3 -10  -5  -46.80   48.50
   3 -10  -5    7.00   44.50
  -3  10  -5  -33.30   21.70
  -3  10  -5    0.80   46.90
   3  10   5   12.10   48.60
   3  10   5  -13.00   49.40
  -3 -10   5   81.09   44.60
   3 -10   5   24.70   44.60
  -3 -10  -5   -5.60   33.50
  -3  10   5  -73.49   48.20
  -3 -10  -5   31.70   43.90
   3  10  -5   12.00   47.80
   3 -10   5  -29.10   44.00
  -3  10   5   78.79   48.60
   3  10  -5  -70.89   47.10
  -3  10   5   10.90   40.20
  -3  10  -6   36.30   59.39
  -3 -10   6   96.29   52.79
  -3 -10   6  -63.29   45.90
  -3  10  -6   69.99   55.89
   3 -10  -6  103.59   46.10
   3  10   6   54.59   49.50
   3  10   6  -13.60   49.60
   3 -10  -6  175.58   61.39
   3  10   6   13.70   52.89
  -3  10   6  -33.70   55.89
  -3 -10  -6    8.30   36.50
  -3  10   6  128.89   63.49
   3  10  -6   46.30   50.79
   3 -10   6   54.29   49.00
   3 -10   6  -20.70   50.59
  -3  10   6   69.49   47.80
  -3 -10  -6   31.40   55.19
   3  10  -6   90.09   49.10
  -3  11   0 3519.25  104.79
   3 -11   0 3406.16  104.69
  -3  11   0 3341.47   99.79
  -3  11   0 3525.15  102.29
   3  11   0 3594.74  104.79
   3 -11   0 3501.15  104.59
   3  11   0 3409.86   97.39
   3  11   0 3639.54  103.59
   3 -11  -1  110.09   37.80
   3  11   1  -13.10   38.10
  -3  11  -1   68.39   32.40
  -3  11  -1  113.49   34.40
  -3 -11   1   94.69   39.10
   3 -11  -1   66.29   35.60
  -3  11  -1   78.49   39.10
   3  11   1   74.39   34.60
   3  11   1   64.09   42.00
   3  11  -1   56.49   35.80
  -3  11   1  101.99   40.40
   3 -11   1  139.29   31.70
  -3 -11  -1   93.79   35.30
  -3  11   1  135.79   41.80
  -3 -11  -1  -12.00   28.30
   3  11  -1   32.70   35.00
  -3  11   1   56.09   41.40
   3 -11   1   86.09   37.10
   3  11   2  751.32   62.99
  -3  11  -2  696.23   58.39
   3 -11  -2  731.33   55.59
   3  11   2  735.53   69.09
  -3 -11   2  710.83   62.59
  -3  11  -2  713.23   50.19
   3 -11  -2  512.75   50.59
  -3  11  -2  782.02   66.69
   3  11   2  663.93   64.39
   3 -11   2  751.42   63.09
  -3  11   2  723.93   67.49
   3 -11   2  651.33   57.69
  -3  11   2  776.92   67.19
   3  11  -2  730.13   65.99
  -3 -11  -2  732.33   60.49
  -3  11   2  676.83   70.29
   3  11  -2  690.63   55.29
   3  11   3  -58.09   44.90
   3  11   3   33.30   41.50
  -3  11  -3  -27.40   27.70
  -3  11  -3   20.30   42.70
   3 -11  -3  -68.89   38.60
  -3  11  -3   20.50   45.10
  -3 -11   3  -32.10   34.80
  -3 -11   3    7.80   40.10
   3 -11  -3  -60.69   38.20
   3  11   3   31.30   40.70
   3 -11   3   17.70   38.40
   3  11  -3  -12.20   39.30
  -3 -11  -3   20.80   38.20
  -3  11   3  -92.49   47.10
  -3 -11  -3   17.30   39.40
  -3  11   3   -8.30   38.50
   3  11  -3  -19.00   33.00
   3 -11   3   13.40   40.10
  -3  11   3   -8.40   34.60
   3  11   4  143.49   49.70
  -3  11  -4  244.48   51.89
   3 -11  -4   16.70   47.30
   3 -11  -4  137.29   43.30
  -3 -11   4  135.99   44.00
  -3  11  -4   95.59   28.20
   3  11   4  195.98   44.30
   3  11   4  199.88   52.09
  -3 -11   4   53.49   46.00
  -3  11  -4   82.19   48.70
   3  11  -4  144.99   49.00
  -3 -11  -4  148.89   40.70
   3  11  -4   90.19   49.80
  -3 -11  -4   94.59   33.50
   3 -11   4  219.38   46.40
  -3  11   4   65.59   51.39
  -3  11   4  221.78   53.09
   3 -11   4  116.39   43.70
  -3  11   4   53.69   48.60
  -3 -11   5   27.00   46.40
  -3  11  -5  -53.19   51.79
   3 -11  -5  -26.50   42.50
  -3  11  -5   29.90   24.20
  -3 -11   5   -3.10   43.20
   3  11   5   -9.30   51.49
   3  11   5   94.09   53.29
   3  11   5   -4.20   50.89
   3 -11  -5  -39.40   59.99
  -3  11  -5   29.10   54.19
   3 -11   5   -3.10   46.40
  -3 -11  -5    0.90   36.00
  -3  11   5    8.60   57.69
  -3 -11  -5   13.50   43.20
  -3  11   5  -25.00   54.79
   3 -11   5   88.69   52.29
   3  11  -5   76.89   55.29
  -3  11   5    8.90   54.69
   3  11  -5  -21.40   51.19
   3  11   6   14.30   57.39
   3 -11  -6   70.79   65.39
  -3  11  -6  -11.30   61.59
  -3 -11   6  -44.00   56.39
   3  11   6  -24.20   54.89
   3  11   6  -64.39   53.79
   3 -11  -6  -14.50   56.79
  -3 -11   6   46.00   51.99
  -3  11  -6  -85.59   58.29
  -3  11   6   11.90   64.69
  -3  11   6  -70.49   72.79
  -3 -11  -6  -43.20   52.89
  -3 -11  -6   92.69   45.90
  -3  11   6  -16.40   58.29
   3  11  -6 -126.99   67.39
   3 -11   6  -20.30   53.19
   3  11  -6  163.18   63.59
  -3  12   0   15.70   33.70
   3 -12   0  -33.50   36.20
   3  12   0   25.00   38.20
  -3  12   0  -41.30   37.50
  -3  12   0   -8.70   42.20
   3  12   0  -46.70   39.80
   3 -12   0  -30.10   37.30
   3  12   0  -36.80   38.00
  -3 -12   0   42.90   35.20
  -3 -12   1   38.70   35.70
   3 -12  -1   94.29   40.10
  -3 -12   1   48.30   36.20
  -3  12  -1   33.80   36.40
   3  12   1  -13.60   38.90
   3 -12  -1   15.00   40.90
   3  12   1   32.20   36.70
   3  12   1  -37.90   42.00
  -3  12  -1   -0.80   44.30
  -3  12  -1   69.59   45.30
   3 -12   1   31.50   37.10
  -3 -12  -1   38.50   40.10
  -3  12   1   26.50   43.10
  -3 -12  -1   19.10   35.20
   3  12  -1   80.39   38.80
   3 -12   1  134.39   42.40
   3  12  -1   -8.10   38.50
  -3  12   1   78.59   44.70
  -3  12   1   26.40   40.90
   3  12  -1  -22.00   38.90
  -3 -12   2   -6.10   38.70
  -3  12  -2  -27.10   47.50
  -3  12  -2  -36.50   43.80
  -3 -12   2  -65.49   36.20
   3  12   2    9.40   41.70
  -3  12  -2   47.20   31.30
   3  12   2   -3.30   40.90
   3 -12  -2   57.59   42.70
   3  12   2   18.10   45.60
   3 -12  -2   -9.80   41.50
   3 -12   2  -18.00   40.60
  -3  12   2   39.40   40.20
   3 -12   2   -2.20   41.50
  -3  12   2   36.50   46.50
   3  12  -2    8.10   34.30
  -3 -12  -2   23.40   35.20
   3  12  -2  -11.50   41.50
  -3  12   2   44.30   48.80
   3  12   3   32.00   54.49
  -3 -12   3  106.29   43.90
   3 -12  -3  134.29   46.70
   3  12   3  164.98   49.50
   3  12   3  156.48   49.80
  -3  12  -3  161.28   50.29
  -3 -12   3  156.98   45.80
  -3  12  -3  182.98   34.90
  -3  12  -3  200.88   68.39
   3 -12  -3  126.09   44.00
   3 -12   3   70.29   43.00
  -3  12   3  137.79   55.19
   3  12  -3  180.38   49.40
  -3  12   3  129.59   51.19
  -3  12   3   85.49   50.99
   3  12  -3  155.78   49.50
  -3 -12  -3  115.99   46.20
   3 -12   3   93.59   44.90
  -3 -12  -3  174.98   50.09
  -3 -12   4   44.00   50.19
   3  12   4   57.29   60.99
   3  12   4   15.70   44.80
  -3  12  -4   -4.00   51.49
   3  12   4   12.00   46.00
   3 -12  -4   79.29   44.50
  -3  12  -4   31.20   53.69
  -3 -12   4  -21.30   43.00
  -3  12  -4   21.40   29.80
   3 -12  -4  134.69   51.39
  -3  12   4   30.10   56.19
  -3 -12  -4  146.89   48.90
   3 -12   4  -16.40   37.60
  -3  12   4   76.19   53.29
   3 -12   4  -36.10   43.40
   3  12  -4   30.70   51.69
  -3  12   4   18.70   52.59
  -3 -12  -4   51.09   38.70
   3 -12  -5  -66.39   45.90
  -3 -12   5  -44.70   46.80
  -3  12  -5   -3.40   29.00
   3 -12  -5  108.29   58.99
   3  12   5  -31.10   54.59
  -3  12  -5  -42.10   58.09
  -3 -12   5   18.30   50.29
   3  12   5   57.19   62.59
  -3  12  -5   63.49   61.19
   3  12   5  -56.19   66.39
  -3  12   5   -5.20   75.39
   3 -12   5   31.20   71.59
   3  12  -5  -92.69   58.09
  -3  12   5  -31.10   56.19
  -3  12   5    5.60   58.39
  -3 -12  -5 -127.59   43.00
   3 -12   5    7.10   52.89
   3  12  -5    5.60   48.00
  -3 -13   0 1394.46   75.69
  -3  13   0 1442.86   86.29
   3  13   0 1502.95   83.99
  -3  13   0 1375.36   73.99
  -3 -13   0 1568.94   83.39
   3  13   0 1517.85   81.89
   3 -13   0 1526.25   79.29
  -3  13   0 1365.16   76.39
   3  13   0 1486.05   76.89
  -3  13  -1  -85.59   37.70
   3  13   1   58.29   43.60
  -3  13  -1  -32.00   38.00
  -3  13  -1  -21.40   47.00
  -3 -13   1  -41.50   34.70
  -3 -13   1   -0.50   39.50
   3  13   1    9.30   43.20
   3 -13  -1   -9.20   42.60
   3 -13  -1  -24.80   41.00
   3  13   1   43.60   57.09
   3  13  -1   32.70   40.60
   3 -13   1 -104.59   40.60
  -3  13   1 -119.59   44.00
   3  13  -1   31.20   45.20
  -3 -13  -1    7.40   41.20
  -3 -13  -1   -3.20   42.50
   3  13  -1   36.00   44.00
  -3  13   1  -38.50   48.70
  -3  13   1   36.00   45.70
   3 -13  -2  157.18   49.00
  -3 -13   2  170.28   47.30
   3 -13  -2   96.69   48.00
  -3  13  -2  239.08   42.80
   3  13   2  142.19   50.39
  -3 -13   2  100.69   46.80
   3  13   2  132.19   41.50
  -3  13  -2  234.48   55.69
   3  13   2  144.49   47.30
  -3  13   2  151.28   53.89
   3 -13   2  211.28   51.19
  -3 -13  -2  171.18   43.40
   3  13  -2  230.68   52.39
  -3  13   2  242.18   57.49
   3  13  -2  204.48   52.09
   3  13  -2  234.68   44.10
   3  13   3  382.56   60.49
   3 -13  -3  539.25   67.89
  -3 -13   3  422.16   56.29
   3  13   3  439.66   58.79
  -3 -13   3  428.16   55.69
   3  13   3  444.86   74.39
   3 -13  -3  342.27   53.29
  -3  13  -3  520.85   61.09
  -3  13  -3  538.25   53.69
  -3  13  -3  507.35   69.19
  -3  13   3  386.16   65.89
   3  13  -3  533.75   61.29
  -3 -13  -3  433.06   50.19
   3 -13   3  549.74   59.69
  -3  13   3  391.96   61.39
   3  13  -3  437.46   59.79
  -3 -13  -3  431.16   59.99
  -3  13   3  529.55   66.79
   3  13   4  193.88   58.89
  -3  13  -4   83.59   58.99
  -3  13  -4  211.68   38.00
  -3 -13   4  129.59   65.29
   3  13   4  136.39   57.59
   3  13   4  185.78   64.59
   3 -13  -4  149.69   53.79
   3 -13  -4   91.59   56.89
  -3  13  -4  129.89   62.39
  -3 -13   4  170.68   51.49
  -3 -13  -4   95.09   56.09
  -3 -13  -4  129.39   41.80
  -3  13   4  122.69   64.79
   3  13  -4  222.18   60.39
   3  13  -4  199.28   64.79
   3 -13   4  201.08   55.79
  -3  13   4   69.19   56.59
  -3  13   4  109.09   63.69
   3 -13   4  120.19   57.89
  -3  13  -5  567.94   47.10
  -3 -13   5  809.02   72.29
   3 -13  -5  620.74   84.69
   3  13   5  660.83   71.89
   3  13   5  710.63   72.19
  -3  13  -5  537.05   83.19
  -3 -13   5  577.54   67.69
   3  13   5  777.52   76.59
  -3  13  -5  938.81  101.89
   3 -13  -5  592.04   73.89
  -3  13   5  776.02   87.49
   3  13  -5  735.93   71.49
  -3 -13  -5  639.54   62.19
   3 -13   5  874.91   97.09
  -3  13   5  717.23   77.09
  -3 -13  -5  588.14   63.89
   3 -13   5  714.13   78.89
  -3  13   5  494.65   78.99
   3  13  -5  688.43   78.29
   3  14   0  -48.50   46.10
  -3 -14   0  -22.80   38.00
  -3 -14   0  -30.90   43.60
   3 -14   0 -102.99   46.10
   3  14   0  -14.20   51.49
  -3  14   0   53.29   56.59
  -3  14   0   50.49   51.29
  -3  14   0   35.30   45.70
   3 -14   0   -2.50   42.60
   3  14   0  -22.10   47.90
   3  14   1   43.30   49.30
  -3  14  -1    6.20   54.89
   3  14   1   16.50   37.60
   3 -14  -1   57.29   51.19
   3  14   1  -22.30   50.09
  -3 -14   1   84.89   42.20
  -3  14  -1   17.70   41.60
   3 -14  -1   53.69   44.40
  -3 -14   1  -38.30   45.40
  -3  14  -1  106.89   58.39
   3 -14   1   62.49   41.40
  -3 -14  -1   50.59   51.39
  -3  14   1   41.40   56.99
   3 -14   1   62.89   42.80
  -3  14   1  -20.50   51.09
   3  14  -1   75.29   51.79
  -3  14   1   72.59   58.09
   3  14  -1   90.59   52.19
   3  14  -1    6.60   49.90
  -3 -14  -1   -9.50   51.49
  -3  14  -2  210.38   65.39
   3  14   2   94.29   56.79
   3  14   2  168.38   52.99
  -3 -14   2  160.68   53.49
  -3  14  -2  254.37   59.49
   3 -14  -2  165.78   52.29
   3 -14  -2  126.99   56.29
   3  14   2  126.99   65.59
  -3 -14   2  110.59   54.69
  -3  14  -2   12.80   39.90
   3  14  -2  161.58   50.09
  -3  14   2  153.98   46.40
   3 -14   2  207.58   56.69
   3  14  -2  -18.00   53.39
  -3  14   2   99.89   57.09
  -3  14   2  302.67   60.09
  -3 -14  -2   83.99   54.39
   3 -14   2   98.09   51.99
   3  14  -2  139.59   61.69
  -3 -14   3   43.80   52.49
  -3 -14   3   60.09   55.09
   3  14   3    1.00   51.79
  -3  14  -3  150.08   60.09
   3  14   3   -3.80   56.79
   3  14   3   68.39   59.09
  -3  14  -3   44.90   42.30
   3 -14  -3  101.19   66.59
  -3  14  -3  149.59   66.69
   3 -14  -3  127.39   51.89
  -3  14   3   66.19   58.09
   3  14  -3   68.89   59.49
  -3 -14  -3  -39.40   57.09
  -3  14   3  -54.29   63.59
  -3  14   3  -29.10   61.09
   3  14  -3  113.19   46.80
   3 -14   3   89.29   55.99
   3 -14   3   48.90   44.50
  -3 -14  -3    0.80   53.39
   3  14  -3  104.49   58.69
   3  14   4  -51.59   60.09
  -3 -14   4   57.39   60.99
  -3 -14   4  -39.10   56.19
   3 -14  -4   42.10   64.59
   3  14   4   26.40   68.19
  -3  14  -4   45.70   71.19
   3 -14  -4    7.10   53.99
  -3  14  -4  -56.89   65.09
   3  14   4  -96.89   73.69
  -3  14  -4   11.40   41.80
  -3 -14  -4  -10.80   52.29
  -3 -14  -4   41.60   66.09
  -3  14   4   86.09   79.29
  -3  14   4   26.00   50.19
   3  14  -4  -49.90   64.19
   3 -14   4  -63.99   56.19
   3 -14   4  -63.99   60.89
  -3  14   4  -45.60   86.99
  -3  15   0    7.00   47.00
  -3 -15   0   52.89   45.30
   3  15   0   10.40   67.19
   3  15   0   54.39   54.19
   3 -15   0  -96.59   45.70
   3 -15   0   45.70   54.79
  -3  15   0  -20.90   64.29
   3  15   0  -64.39   45.10
  -3 -15   0   64.09   50.59
   3 -15  -1  122.59   50.19
  -3  15  -1   50.79   48.40
   3  15   1  111.49   66.19
  -3 -15   1   98.19   51.29
  -3 -15   1   37.60   51.99
   3  15   1   84.89   52.89
  -3  15  -1   35.90   60.29
   3  15   1   29.70   47.90
  -3  15  -1  142.59   63.29
   3 -15  -1   -9.70   56.59
   3  15  -1  113.79   44.80
  -3  15   1   64.09   64.19
  -3 -15  -1  135.89   52.99
   3 -15   1   48.60   56.29
  -3  15   1  -72.19   49.99
  -3  15   1   93.69   65.79
   3 -15   1   95.49   48.70
   3  15  -1   93.39   57.59
  -3  15  -2   39.00   47.80
   3  15   2   44.70   44.30
  -3  15  -2   12.50   64.29
  -3 -15   2   -0.60   47.70
   3  15   2  -21.80   59.69
  -3 -15   2   22.20   55.09
   3 -15  -2   63.79   52.89
   3  15   2  -22.40   56.09
   3 -15  -2  -29.20   69.59
  -3  15  -2  -60.69   63.49
   3  15  -2  105.39   63.89
   3 -15   2   49.20   53.89
  -3  15   2   92.89   63.29
   3  15  -2    2.60   70.99
  -3 -15  -2  165.88   63.29
   3  15  -2  145.89   44.10
   3 -15   2   14.40   62.09
  -3  15   2  113.19   57.49
  -3  15   2  -23.10   61.59
   3 -15  -3  518.55   65.99
   3  15   3  554.74   69.39
   3  15   3  424.26   70.29
  -3 -15   3  524.55   71.19
   3 -15  -3  507.65   74.49
  -3  15  -3  476.25   54.29
   3  15   3  605.94   84.89
  -3  15  -3  610.64   85.69
  -3 -15   3  469.15   69.19
  -3  15  -3  506.65   77.79
   3 -15   3  480.15   71.19
   3  15  -3  573.34   79.99
  -3  15   3  517.45   83.99
  -3  15   3  456.45   67.69
  -3 -15  -3  465.75   69.19
  -3 -15  -3  386.46   63.49
   3 -15   3  462.55   75.29
  -3  16   0  139.69   68.59
   3  16   0  -30.80   49.99
  -3 -16   0  -31.20   57.29
   3  16   0  -57.59   63.49
  -3  16   0   46.70   49.99
   3 -16   0  -61.19   52.09
   3 -16   0  -85.19   65.79
   3  16   0  -17.30   63.69
  -3  16   0   -5.20   72.89
   3 -16  -1  -17.60   52.59
   3 -16  -1 -146.29   63.89
  -3  16  -1   40.40   46.10
  -3  16  -1   70.99   68.69
   3  16   1   41.50   67.89
  -3  16  -1   25.40   70.69
   3  16   1   30.20   61.49
  -3 -16   1   -8.00   51.09
   3  16   1    8.20   54.79
  -3  16   1    4.10   70.19
  -3 -16  -1  -81.09   69.19
   3 -16   1  -56.89   55.09
   3  16  -1  -28.60   64.79
  -3  16   1  -20.60   69.99
  -3  16   1   33.50   53.59
   3 -16   1   55.29   64.59
   3  16  -1  -19.80   67.19
   3  16  -1  -58.59   47.50
  -4   0   0    9.30    7.60
  -4   0   0   17.10   12.20
   4   0   0   -3.60    8.20
   4   0   0    4.70    8.10
  -4   0   0   -0.70    7.30
   4   0   0   -2.10   10.20
  -4   0  -1    0.10    5.60
   4   0  -1   -3.00   18.10
   4   0   1   -5.60    8.60
   4   0  -1    5.10   15.60
   4   0   1    0.50    8.30
  -4   0  -1    1.90    6.20
  -4   0  -1   -0.30    9.70
  -4   0   1    2.70   13.40
  -4   0   1   -5.80   20.20
   4   0   1    3.80    9.50
   4   0  -1    7.70   14.20
  -4   0   2  538.55   31.70
  -4   0   2  590.74   31.60
   4   0  -2  557.04   35.10
  -4   0  -2  548.15   25.80
   4   0   2  549.65   26.50
   4   0   2  549.74   24.10
  -4   0  -2  549.15   23.50
   4   0   2  586.84   22.80
   4   0  -2  590.44   36.00
   4   0  -2  568.54   32.20
  -4   0  -3   -3.30   18.10
  -4   0   3    7.00   19.30
   4   0   3   -3.60   12.30
   4   0   3    9.40   19.40
   4   0  -3    4.40   23.00
  -4   0   3   -6.20   23.90
   4   0   3  -21.50   15.40
   4   0  -3   -0.60   20.50
  -4   0   3  -23.10   16.60
  -4   0  -3   27.90   16.60
   4   0  -4 5691.93  132.49
  -4   0  -4 5754.52  125.89
   4   0   4 5814.72  118.29
   4   0   4 5752.72  124.89
  -4   0   4 5657.03  127.19
  -4   0   4 5750.23  127.79
  -4   0   4 5720.33  132.89
   4   0   4 5619.54  126.69
  -4   0  -4 5710.23  123.09
   4   0  -4 5542.65  126.49
  -4   0   5    0.00   22.10
  -4   0  -5   15.10   25.50
  -4   0   5   27.40   31.10
   4   0  -5  -42.80   32.00
   4   0   5   -2.80   20.30
   4   0   5   29.50   23.30
  -4   0  -5  -26.80   24.70
  -4   0   5   -8.70   27.10
   4   0   5   10.60   24.00
   4   0  -5  -25.30   24.70
  -4   0  -6 2598.44   78.89
  -4   0  -6 2631.94   88.99
   4   0   6 2599.94   71.59
  -4   0   6 2631.24   88.49
  -4   0   6 2567.24   81.29
  -4   0   6 2569.04   88.39
   4   0  -6 2506.55   94.49
   4   0  -6 2535.05   84.09
   4   0   6 2567.94   80.19
   4   0   6 2589.24   89.49
  -4   0   7    5.90   35.70
   4   0  -7  -18.90   35.40
  -4   0  -7  -40.70   49.99
  -4   0   7   11.10   44.90
   4   0   7  -47.90   37.50
   4   0   7    2.60   26.50
   4   0   7   35.70   35.50
  -4   0  -7  -44.30   33.10
   4   0  -7   11.80   50.39
  -4   0   7  -68.79   44.70
  -4   0   8   25.00   54.89
  -4   0  -8  -63.49   52.59
   4   0   8  103.69   35.00
  -4   0   8    5.80   45.70
   4   0   8    4.80   46.10
  -4   0  -8  -99.69   50.89
   4   0  -8  -60.99   66.79
  -4   0   8  -45.20   55.09
   4   0   8  -43.00   51.39
  -4   1   0   -0.40   14.50
   4  -1   0   15.20   12.40
  -4  -1   0   -0.70    6.00
   4   1   0    0.80    7.20
   4  -1   0   -7.00   13.30
  -4  -1   0    4.30    5.60
   4   1   0   -1.80   11.80
   4  -1   0    7.50   10.40
  -4  -1   0   -2.10   13.10
  -4   1   0    0.40   11.30
  -4   1   0  -12.20   15.00
   4   1   1  407.06   13.00
   4  -1  -1  413.16   26.00
   4   1   1  442.16   21.10
  -4  -1   1  405.86   26.20
  -4  -1   1  417.96   22.40
  -4   1  -1  409.56   19.30
   4   1   1  414.46   14.40
   4  -1  -1  408.46   28.00
   4  -1  -1  474.35   31.90
  -4   1  -1  417.76   19.90
  -4   1   1  427.26   33.40
   4   1  -1  421.26   28.40
   4  -1   1  424.36   16.50
   4   1  -1  372.16   26.60
   4  -1   1  405.06   20.80
   4  -1   1  419.16   19.60
  -4   1   1  395.96   24.60
   4   1  -1  445.66   26.00
   4  -1  -2  361.46   34.50
  -4  -1   2  415.56   32.90
  -4   1  -2  438.86   26.40
   4   1   2  435.56   23.70
   4  -1  -2  408.76   31.00
   4  -1  -2  409.96   29.40
  -4  -1   2  399.16   30.30
  -4  -1   2  364.46   39.90
  -4   1  -2  394.26   23.50
  -4  -1  -2  410.36   23.50
   4   1  -2  427.46   30.60
   4  -1   2  393.46   24.30
  -4  -1  -2  414.86   20.10
   4  -1   2  429.46   25.50
   4  -1   2  417.46   15.00
   4   1  -2  397.46   29.50
  -4   1   2  393.36   34.70
   4  -1   2  420.36   13.90
  -4   1   2  401.96   30.70
  -4   1   2  430.66   31.20
   4   1   3 1085.39   41.00
  -4  -1   3 1094.29   44.60
   4  -1  -3 1098.49   49.30
  -4  -1   3 1147.39   48.30
   4  -1  -3 1044.60   44.40
  -4  -1   3 1100.59   43.80
  -4   1  -3 1088.09   42.30
   4   1   3 1088.19   37.60
   4   1   3 1046.40   36.30
  -4   1  -3 1097.39   38.50
  -4   1   3 1134.29   45.20
   4   1  -3 1059.89   40.20
   4  -1   3 1113.49   29.50
   4  -1   3 1157.68   40.40
   4  -1   3 1106.29   40.40
  -4   1   3 1071.99   44.40
  -4  -1  -3 1104.19   38.60
   4   1  -3 1064.49   48.30
  -4   1   3 1115.69   43.40
   4  -1  -4   29.60   22.60
  -4  -1   4   36.20   27.40
   4   1   4    9.70   17.00
   4   1   4    2.40   20.60
  -4  -1   4    9.10   19.40
   4   1   4    0.60   20.40
  -4   1  -4   14.20   23.80
   4  -1  -4   32.40   22.60
  -4  -1   4   22.60   23.40
  -4   1  -4  -18.70   20.90
   4  -1   4   22.70   20.90
  -4  -1  -4    7.20   23.00
   4   1  -4   45.90   28.10
  -4   1   4  -19.50   20.00
  -4   1   4   -8.70   25.90
   4   1  -4   36.20   23.80
   4  -1   4   13.80   18.80
   4  -1   4   -1.00   13.00
  -4   1   4   10.20   28.40
   4   1   5   13.50   22.90
   4  -1  -5  -30.90   33.10
   4   1   5  -17.50   27.00
  -4  -1   5  -31.60   24.70
  -4   1  -5  -33.00   25.20
   4  -1  -5  -54.19   25.00
  -4  -1   5   -6.70   28.90
  -4   1  -5   29.30   27.50
  -4  -1   5   23.20   26.40
   4   1   5  -49.00   25.00
   4  -1   5   28.50   26.90
   4  -1   5    6.70   29.30
   4   1  -5   -2.20   26.30
  -4   1   5  -15.90   24.40
  -4  -1  -5  -22.60   29.10
   4  -1   5    8.20   17.10
  -4   1   5   19.00   30.50
  -4  -1  -5  -27.20   24.00
  -4   1   5   19.70   25.80
   4   1  -5   49.80   32.60
  -4  -1   6   95.39   30.10
   4  -1  -6  106.29   32.70
   4   1   6  115.99   32.20
  -4  -1   6   11.40   33.90
  -4  -1   6   47.30   38.90
   4  -1  -6   67.39   41.80
   4   1   6   63.99   27.30
  -4   1  -6   96.69   35.00
  -4   1  -6   59.29   31.70
   4   1   6   47.20   33.10
   4  -1   6   84.29   22.10
  -4   1   6   76.49   41.00
  -4   1   6   49.00   33.20
   4  -1   6   58.69   32.40
  -4   1   6   96.49   31.30
  -4  -1  -6   35.10   33.40
   4   1  -6   11.40   31.20
   4  -1   6   74.89   34.10
   4   1  -6  127.29   36.00
  -4  -1  -6   24.60   37.60
  -4   1  -7  166.08   51.19
   4   1   7   96.09   38.90
  -4  -1   7   97.19   48.40
  -4  -1   7  113.39   44.50
   4   1   7   35.60   40.00
  -4   1  -7   95.69   43.20
   4  -1  -7  140.19   55.19
   4  -1  -7  103.89   37.30
  -4  -1   7   79.59   39.00
   4   1   7  115.29   31.70
   4  -1   7   70.69   38.40
  -4   1   7   81.09   45.40
   4  -1   7  130.79   26.50
   4   1  -7   48.20   48.60
   4  -1   7   67.69   38.60
  -4   1   7  108.89   38.70
  -4  -1  -7   91.89   42.40
  -4   1   7  101.89   49.40
  -4  -1  -7  109.99   35.70
   4  -1  -8   21.40   64.79
   4   1   8  -52.29   46.30
   4   1   8   41.90   34.20
  -4  -1   8  128.89   44.10
  -4   1  -8   16.40   68.29
   4   1   8   30.10   55.19
  -4  -1   8  -51.59   54.19
  -4   1  -8   -2.90   54.09
   4  -1  -8  -30.10   41.10
  -4  -1   8  165.18   58.19
   4  -1   8  -10.70   30.60
   4  -1   8  -89.09   43.40
   4   1  -8  165.08   66.99
  -4   1   8    1.70   54.89
  -4   1   8   40.50   55.49
  -4  -1  -8  -41.30   60.19
   4  -1   8   98.39   48.50
  -4   1   8   54.29   41.50
  -4  -1  -8   28.50   44.60
   4   1  -8  103.19   57.39
  -4  -2   0  434.06   21.40
   4  -2   0  388.26   24.50
   4   2   0  373.66   26.50
   4   2   0  390.86   18.80
  -4  -2   0  426.96   24.90
   4  -2   0  448.96   25.20
  -4   2   0  383.86   26.50
  -4   2   0  423.66   28.50
  -4  -2   0  431.26   16.30
   4   2   0  387.66   20.40
   4  -2   0  413.76   27.50
  -4  -2   1 2387.36   55.79
   4   2   1 2262.17   55.19
   4   2   1 2509.45   49.50
   4  -2  -1 2340.27   55.79
  -4   2  -1 2360.86   55.19
  -4  -2   1 2414.66   57.39
   4  -2  -1 2300.47   58.19
   4   2   1 2445.96   50.19
  -4   2  -1 2312.07   54.29
   4  -2  -1 2380.76   59.89
   4   2  -1 2406.96   56.79
   4  -2   1 2331.27   54.99
   4  -2   1 2476.85   49.30
  -4   2   1 2383.66   59.29
   4   2  -1 2325.77   58.09
  -4   2   1 2348.67   57.39
   4   2  -1 2494.65   56.99
  -4  -2  -1 2374.16   47.20
  -4  -2  -1 2359.46   47.20
   4  -2   1 2285.57   53.89
  -4   2   1 2389.66   57.39
  -4   2  -2  134.59   17.20
   4   2   2  152.98   16.30
   4  -2  -2  172.78   22.10
  -4  -2   2   96.19   22.00
   4  -2  -2  189.88   23.50
  -4  -2   2  136.59   17.10
   4  -2  -2  158.38   23.80
  -4   2  -2  141.09   17.80
  -4  -2   2  158.88   18.90
  -4   2   2  163.18   27.70
  -4  -2  -2  138.59   15.00
   4  -2   2  116.29   17.40
  -4   2   2  156.18   21.50
  -4   2   2   98.29   24.10
  -4  -2  -2  127.39   13.50
   4   2  -2  163.58   22.90
   4  -2   2  133.79   16.90
   4   2  -2  124.39   20.30
   4   2  -2  164.88   22.30
   4   2   3   72.09   20.30
   4  -2  -3   93.89   19.40
   4   2   3   91.39   16.30
   4  -2  -3   99.89   22.50
  -4  -2   3   75.29   22.60
   4   2   3  114.29   19.90
  -4   2  -3   98.79   20.20
  -4  -2   3  113.69   25.10
  -4  -2   3   94.39   22.00
  -4   2  -3   74.19   20.50
   4   2  -3   87.29   22.30
   4  -2   3   68.49   19.80
  -4  -2  -3   83.99   16.20
  -4   2   3   81.29   23.20
  -4  -2  -3   87.79   20.50
   4   2  -3   94.69   26.10
  -4   2   3  128.09   24.20
  -4   2   3   80.29   22.40
   4  -2   3   79.69   19.10
  -4   2  -4 1897.11   59.09
   4  -2  -4 1815.52   61.69
  -4  -2   4 1816.72   56.59
   4   2   4 1798.02   53.39
   4  -2  -4 1820.12   60.29
   4   2   4 1854.41   53.79
  -4  -2   4 1703.03   60.39
   4   2   4 1834.32   56.99
  -4  -2   4 1739.23   64.29
  -4   2   4 1843.52   61.49
   4  -2   4 1788.62   56.19
  -4   2   4 1802.02   63.39
   4  -2   4 1788.02   61.59
   4   2  -4 1795.32   60.09
  -4  -2  -4 1805.22   56.29
  -4  -2  -4 1820.02   52.79
   4  -2   4 1829.02   40.70
  -4   2   4 1814.72   62.09
   4   2  -4 1715.13   65.09
  -4  -2   5   80.59   30.10
  -4  -2   5   79.49   33.40
   4  -2  -5   95.69   35.20
   4   2   5   44.90   26.30
   4   2   5   35.60   23.20
  -4  -2   5   78.29   25.60
   4   2   5   98.59   28.20
   4  -2  -5   39.50   23.00
  -4   2  -5   61.79   29.20
  -4   2   5   90.99   34.30
   4  -2   5   64.49   26.10
   4   2  -5   61.39   34.00
   4  -2   5   70.39   14.30
  -4   2   5   90.69   31.00
   4  -2   5   60.89   26.80
  -4  -2  -5   74.49   20.80
  -4   2   5   85.59   35.40
  -4  -2  -5   39.80   28.30
  -4  -2   6  453.55   42.80
  -4  -2   6  411.86   46.10
   4   2   6  410.16   40.20
   4   2   6  430.66   46.50
   4  -2  -6  366.56   47.70
  -4   2  -6  417.56   47.40
   4  -2  -6  471.45   50.29
   4   2   6  393.26   42.70
  -4  -2   6  473.95   44.40
  -4   2   6  394.46   43.70
  -4   2   6  372.06   47.00
   4  -2   6  421.76   47.90
   4   2  -6  384.56   48.20
   4  -2   6  369.36   40.70
   4  -2   6  444.86   27.90
  -4   2   6  396.96   44.80
  -4  -2  -6  378.16   38.50
   4  -2  -7  269.97   40.60
   4   2   7  122.19   36.40
   4  -2  -7  182.38   54.39
  -4   2  -7  193.28   47.60
  -4  -2   7  193.98   41.80
  -4  -2   7  215.48   46.80
   4   2   7  151.38   39.20
   4   2   7  221.38   55.29
  -4  -2   7  156.88   39.60
   4   2  -7  184.08   53.89
   4   2  -7  205.68   50.29
  -4   2   7  194.88   53.09
  -4  -2  -7  137.19   43.10
  -4  -2  -7  242.58   48.70
   4  -2   7  129.49   40.20
  -4   2   7  197.98   43.50
   4  -2   7  170.58   24.80
  -4   2   7   41.20   46.40
   4  -2   7  197.08   43.70
  -4  -2   8  -19.00   55.59
   4  -2  -8   36.50   44.00
   4   2   8   68.69   55.39
  -4   2  -8  -29.00   62.29
   4   2   8   23.00   39.30
  -4  -2   8    4.40   54.69
   4  -2  -8  -87.29   75.29
   4   2   8   -7.30   53.29
  -4   2  -8   12.70   67.29
  -4  -2   8   23.80   32.90
  -4  -2  -8    2.20   64.69
   4   2  -8   23.40   55.59
  -4   2   8   69.29   44.70
  -4  -2  -8  -20.40   44.20
   4  -2   8    8.30   24.70
   4  -2   8   97.99   56.99
   4  -2   8  -46.00   47.00
  -4   2   8   -8.00   53.19
  -4   2   8  -37.30   56.59
   4   2  -8  -71.79   62.69
   4  -3   0    6.20   16.20
  -4   3   0   18.10   15.30
   4   3   0   -7.20   20.90
   4   3   0    5.80   13.30
  -4  -3   0  -17.30   14.90
  -4  -3   0    3.30   15.80
  -4   3   0  -14.90   16.90
  -4  -3   0  -11.50   11.00
   4  -3   0   -3.40   17.40
   4  -3   0   -9.50   19.10
  -4   3   0   10.10   20.50
   4   3   0   -9.00   12.10
  -4  -3   1   52.59   17.40
   4  -3  -1   66.29   20.70
   4  -3  -1   77.79   26.40
  -4  -3   1   75.19   20.50
  -4   3  -1   68.39   19.00
   4   3   1   91.49   13.40
   4  -3  -1  103.59   17.00
   4   3   1   80.59   18.20
  -4   3  -1   69.29   13.50
   4  -3   1   97.19   11.40
   4   3  -1   82.89   17.00
  -4   3   1   95.79   20.10
   4  -3   1   60.79   16.90
  -4  -3  -1   76.89   11.50
   4   3  -1   58.19   17.10
   4  -3   1   80.49   17.20
  -4  -3  -1   73.39   12.20
  -4   3   1   80.59   25.50
   4  -3  -2  395.56   32.80
  -4  -3   2  406.46   31.70
   4   3   2  440.46   29.00
  -4  -3   2  349.17   30.30
   4  -3  -2  354.56   37.30
  -4  -3   2  322.27   32.70
  -4   3  -2  375.06   29.60
   4   3  -2  406.56   34.30
  -4  -3  -2  398.96   22.30
   4   3  -2  393.86   27.80
  -4   3   2  397.56   33.10
   4   3  -2  304.07   29.60
   4  -3   2  347.77   28.70
   4  -3   2  439.76   30.90
  -4   3   2  378.06   33.70
  -4  -3  -2  425.16   24.70
  -4   3   2  381.86   38.00
   4  -3  -3  112.99   23.80
   4   3   3  119.29   23.80
   4   3   3  119.79   19.30
   4   3   3  103.49   18.90
  -4  -3   3   95.79   23.20
  -4  -3   3  108.29   24.90
   4  -3  -3   92.89   22.20
  -4   3  -3  110.39   21.80
  -4  -3   3   98.09   21.30
  -4  -3  -3  110.79   21.60
  -4   3   3  118.89   24.60
  -4   3   3  101.19   28.10
  -4  -3  -3  121.59   17.00
   4   3  -3   98.39   25.80
   4   3  -3  111.69   21.30
  -4   3   3   91.09   30.30
   4  -3   3  108.19   23.40
   4  -3   3   89.69   24.10
   4  -3  -4  104.79   30.30
  -4  -3   4  124.09   25.80
  -4   3  -4  132.59   25.20
   4   3   4   97.59   23.40
   4   3   4  102.39   26.20
   4   3   4  125.39   25.70
  -4  -3   4   78.59   24.50
   4  -3  -4  136.29   26.70
  -4  -3   4  109.19   25.60
   4   3  -4  120.09   24.50
  -4  -3  -4  126.29   20.90
  -4  -3  -4   97.59   24.50
   4  -3   4  107.79   23.70
  -4   3   4  143.59   28.60
   4  -3   4   95.49   24.00
   4   3  -4  130.29   29.70
  -4   3   4  113.69   33.00
  -4   3   4  170.68   31.90
   4   3   5  -16.60   26.10
   4   3   5    1.90   25.00
  -4  -3   5  -43.00   28.40
   4   3   5   -5.30   26.40
   4  -3  -5    1.50   28.50
  -4  -3   5    1.90   25.70
   4  -3  -5   -2.40   33.60
  -4   3  -5   37.70   28.90
  -4  -3   5    1.00   23.20
   4  -3   5  -31.40   24.50
  -4   3   5    4.90   30.10
   4  -3   5   -3.40   10.60
  -4  -3  -5  -35.80   22.90
   4   3  -5   -0.40   32.00
  -4   3   5  -16.70   32.10
   4  -3   5    3.70   26.10
   4   3  -5  -18.50   33.50
  -4   3   5  -18.40   27.60
  -4  -3  -5  -47.30   30.40
  -4   3  -6  284.07   41.40
   4   3   6  289.47   37.60
  -4  -3   6  249.08   35.80
   4  -3  -6  276.87   37.50
   4   3   6  249.58   37.90
   4  -3  -6  243.58   45.70
  -4  -3   6  264.17   36.80
  -4  -3   6  226.28   43.30
   4   3   6  220.28   35.60
  -4  -3  -6  231.88   30.10
   4   3  -6  280.07   45.90
   4  -3   6  343.27   38.20
  -4   3   6  267.37   41.00
  -4  -3  -6  263.87   37.40
   4   3  -6  268.77   44.10
   4  -3   6  267.37   21.60
  -4   3   6  311.07   46.00
   4  -3   6  288.27   38.70
  -4   3   6  230.18   40.60
   4   3   7    1.50   38.40
  -4   3  -7   92.49   54.09
  -4  -3   7  128.49   47.20
  -4  -3   7   61.99   36.50
   4  -3  -7   48.60   37.40
   4  -3  -7  -41.20   48.60
  -4  -3   7   82.39   45.50
   4   3   7   26.00   37.00
  -4   3   7   25.10   45.10
  -4   3   7  -16.60   48.80
   4  -3   7   65.99   18.00
   4   3  -7  -28.40   49.50
  -4  -3  -7   53.19   48.20
   4  -3   7   28.60   44.50
  -4   3   7   33.00   45.30
   4   3  -7   37.10   46.20
   4  -3   7   15.90   45.40
  -4  -3   8  150.48   57.29
   4   3   8   82.09   51.69
  -4  -3   8   53.79   40.10
  -4   3  -8  -24.70   70.89
   4  -3  -8  112.19   69.29
   4  -3  -8  -20.70   43.20
   4   3   8  149.59   57.39
  -4  -3  -8  128.59   47.30
  -4   3   8  209.98   50.89
   4  -3   8  130.29   22.40
   4   3  -8  170.88   59.29
  -4   3   8  176.68   64.19
   4   3  -8  173.68   70.59
   4  -3   8  118.19   53.59
   4  -3   8  183.48   60.59
  -4   3   8  278.77   60.79
  -4   4   0   39.60   21.40
   4   4   0   -7.60   16.10
   4  -4   0    2.50   21.20
   4   4   0   27.50   20.70
   4  -4   0   20.80   18.80
  -4  -4   0   15.70   14.40
  -4  -4   0   -4.40   18.80
   4   4   0   37.80   17.60
   4  -4   0   16.10   17.40
  -4   4   0   21.20   20.10
  -4   4   0   30.60   22.30
  -4   4  -1 6122.39  129.59
   4   4   1 5965.10  124.59
   4  -4  -1 5891.31  128.49
  -4  -4   1 6275.07  126.39
  -4   4  -1 6110.49  128.29
  -4  -4   1 6272.97  128.19
   4  -4  -1 6236.38  130.49
   4   4   1 6279.07  124.99
   4  -4  -1 6117.79  130.49
  -4   4  -1 6489.85  122.79
   4   4  -1 5767.42  126.89
   4   4  -1 6266.37  127.39
  -4   4   1 6184.38  130.59
   4   4  -1 6037.90  128.09
   4  -4   1 6100.29  129.59
   4  -4   1 6330.37  121.89
  -4   4   1 6216.58  130.09
  -4   4   1 6269.07  131.59
  -4  -4  -1 6150.48  122.49
   4  -4   1 6009.90  128.09
  -4  -4  -1 6158.58  122.69
  -4   4  -2  -14.30   18.30
   4   4   2   12.00   16.10
  -4   4  -2   -2.90   22.20
  -4   4  -2   -2.70    7.20
  -4  -4   2   -6.70   19.40
   4  -4  -2   -2.10   21.10
   4   4   2    3.50   23.50
  -4  -4   2    1.70   19.50
   4   4   2    2.40   17.00
   4  -4  -2  -14.40   23.00
  -4   4   2   -3.10   27.90
   4  -4   2   -2.50   18.90
   4  -4   2  -10.40   18.30
   4   4  -2    8.90   23.70
  -4   4   2  -13.00   24.10
   4   4  -2  -13.20   19.40
  -4   4   2  -26.40   20.90
   4   4  -2   -7.60   17.50
  -4  -4  -2   15.50   15.90
  -4  -4  -2    4.20   14.30
   4   4   3    9.20   19.40
  -4   4  -3   15.30   19.40
  -4  -4   3   12.60   19.50
   4   4   3   27.50   25.00
  -4   4  -3   17.20   24.30
   4  -4  -3   32.10   22.80
  -4  -4   3   28.00   23.90
   4   4   3  -14.40   21.00
  -4  -4   3   42.30   22.90
   4  -4  -3   30.10   27.40
   4   4  -3   13.40   23.70
   4   4  -3    6.30   25.00
  -4  -4  -3   23.80   16.30
  -4  -4  -3   -5.80   18.10
   4  -4   3   11.50   20.80
  -4   4   3   26.20   25.70
  -4   4   3   37.40   19.30
  -4   4   3  -19.10   26.80
   4  -4   3    3.60   20.60
  -4   4  -4   97.69   24.20
   4   4   4  116.99   24.20
  -4  -4   4  123.69   30.00
  -4   4  -4  109.69   26.70
   4   4   4   88.99   23.20
  -4  -4   4  120.99   22.50
  -4  -4   4  141.99   27.60
   4  -4  -4  133.79   28.40
   4  -4  -4  141.89   31.80
   4   4   4   93.69   28.50
   4   4  -4   90.59   30.00
   4   4  -4  117.69   29.60
   4  -4   4  144.49   26.60
  -4   4   4   96.49   23.50
  -4   4   4  136.49   33.10
  -4  -4  -4  106.89   21.60
  -4   4   4   54.99   33.60
  -4  -4  -4  108.29   25.10
  -4  -4   5  335.57   39.50
  -4   4  -5  394.86   42.20
   4   4   5  392.16   43.90
   4  -4  -5  426.16   43.40
  -4  -4   5  452.65   50.39
   4  -4  -5  444.96   46.60
  -4  -4   5  401.96   33.40
   4   4   5  437.56   46.50
  -4   4  -5  424.76   38.90
   4   4   5  385.76   34.60
   4  -4   5  371.06   35.40
  -4  -4  -5  349.37   31.00
  -4   4   5  363.76   39.90
  -4   4   5  413.56   43.30
   4   4  -5  395.46   40.00
   4  -4   5  436.76   46.90
   4   4  -5  435.86   48.80
  -4  -4  -5  352.06   42.10
  -4   4   5  403.06   43.50
  -4  -4   6  -23.20   37.40
  -4  -4   6   33.20   27.60
   4   4   6   47.20   30.40
  -4   4  -6    3.90   39.10
  -4  -4   6   13.20   30.50
   4   4   6   -1.50   38.90
  -4   4  -6   59.29   33.80
   4  -4  -6   36.00   33.20
   4   4   6   20.70   35.00
  -4  -4  -6   23.40   33.90
   4   4  -6   84.79   39.50
   4  -4   6   15.80   36.70
  -4  -4  -6   55.79   31.00
  -4   4   6   31.00   43.00
  -4   4   6   60.39   44.30
   4  -4   6   -9.30   33.30
  -4   4   6   -4.60   40.00
   4   4  -6   67.09   44.60
  -4   4  -7  264.77   60.29
  -4  -4   7  264.97   38.90
   4   4   7  128.49   47.10
   4  -4  -7  209.08   40.40
   4   4   7  149.49   49.20
   4  -4  -7  210.58   58.39
  -4  -4   7  241.38   50.59
   4   4   7  242.88   43.00
  -4  -4   7  239.58   50.99
  -4  -4  -7  194.68   52.19
  -4   4   7  263.87   51.29
  -4  -4  -7  218.38   40.50
   4   4  -7  241.28   56.89
   4  -4   7  218.18   46.70
   4  -4   7  201.68   45.90
  -4   4   7  211.98   55.49
   4   4  -7  261.37   50.89
  -4   4   7  100.89   44.30
   4   4   8   14.60   59.09
   4  -4  -8  -21.60   69.49
  -4  -4   8   85.89   55.59
   4  -4  -8   -9.80   46.10
   4   4   8   16.40   39.70
   4   4   8   -7.80   47.50
  -4  -4   8    3.70   35.20
  -4  -4   8   28.90   57.39
  -4   4   8   18.10   47.50
  -4  -4  -8   25.40   77.29
  -4   4   8 -101.89   60.79
   4  -4   8  -33.50   48.40
   4   4  -8  -19.30   59.39
   4   4  -8  -47.60   64.19
   4  -4   8  -38.30   60.49
  -4   4   8   38.50   70.59
  -4   5   0   21.60   21.30
  -4   5   0    3.20   23.60
  -4  -5   0  -12.90   19.80
  -4  -5   0  -12.70   14.40
   4   5   0   -1.40   17.10
   4  -5   0   14.40   21.90
   4   5   0   -0.20   18.60
   4  -5   0   20.90   20.70
   4  -5   0   20.00   20.80
  -4   5   0  -12.20   20.50
   4   5   1   24.50   17.30
   4   5   1   44.50   19.00
   4  -5  -1   39.30   19.20
  -4   5  -1   29.60   18.00
  -4  -5   1   29.70   20.60
   4  -5  -1   23.20   22.80
  -4  -5   1   35.20   17.50
  -4   5  -1   35.60   22.50
  -4  -5   1  -16.50   13.70
  -4   5   1   42.00   27.10
  -4  -5  -1   41.50   16.30
  -4   5   1   24.00   23.00
   4  -5   1   21.80   21.50
  -4   5   1   15.40   23.60
   4  -5   1   40.20   20.50
   4   5  -1   36.20   19.20
   4   5  -1   17.70   19.20
  -4  -5  -1   27.30   15.80
  -4   5  -2  741.33   44.20
   4  -5  -2  716.63   41.10
   4   5   2  765.72   35.80
  -4   5  -2  743.43   25.60
   4   5   2  644.64   37.40
  -4  -5   2  736.83   35.90
   4  -5  -2  739.73   44.40
  -4   5  -2  728.33   41.10
   4   5   2  726.53   43.50
   4   5  -2  705.53   41.70
  -4   5   2  775.22   42.70
  -4   5   2  777.12   43.40
  -4  -5  -2  732.03   32.80
  -4  -5  -2  721.73   31.30
   4   5  -2  701.23   39.30
   4  -5   2  779.72   41.80
   4  -5   2  707.43   39.00
  -4   5   2  741.73   45.30
  -4  -5   3  319.77   33.30
  -4  -5   3  330.97   37.20
   4  -5  -3  281.77   29.20
   4  -5  -3  247.08   31.80
   4   5   3  298.47   33.10
   4   5   3  298.27   27.80
  -4   5  -3  278.57   28.20
   4   5   3  268.67   25.10
  -4  -5   3  276.77   31.20
  -4   5  -3  281.57   31.20
   4   5  -3  306.67   32.40
  -4  -5  -3  293.37   28.60
  -4   5   3  299.67   30.00
  -4   5   3  281.77   33.90
   4   5  -3  263.07   30.80
  -4   5   3  235.48   37.70
   4  -5   3  271.87   27.90
  -4  -5  -3  290.27   25.10
   4  -5   3  239.38   28.40
  -4  -5   4   73.59   28.20
  -4  -5   4  107.29   30.40
  -4   5  -4  131.19   32.40
   4   5   4   79.09   28.10
   4   5   4   87.29   22.60
   4  -5  -4   29.40   26.20
  -4   5  -4  130.69   29.60
   4  -5  -4  136.69   33.40
   4   5   4   99.59   31.50
  -4  -5   4  119.69   25.10
   4  -5   4  116.29   28.40
   4  -5   4   95.59   26.40
  -4   5   4   91.69   33.00
  -4  -5  -4  122.69   23.00
   4   5  -4  106.59   26.00
  -4   5   4  116.39   37.90
  -4   5   4   93.79   30.00
  -4  -5  -4  131.39   23.30
   4   5  -4   78.49   30.60
   4  -5  -5   11.70   36.80
  -4  -5   5    7.40   27.20
   4   5   5   55.79   28.90
  -4  -5   5   31.10   31.80
  -4  -5   5   -0.60   31.80
   4  -5  -5   11.50   29.10
   4   5   5    6.30   29.50
   4   5   5   29.60   33.20
  -4   5  -5   33.40   32.10
  -4   5   5   26.00   38.90
  -4  -5  -5   30.60   29.80
   4   5  -5   60.19   35.50
  -4  -5  -5   45.50   25.50
   4   5  -5   35.90   31.50
   4  -5   5   -0.60   29.90
  -4   5   5  -14.20   39.30
   4  -5   5  105.49   31.40
  -4   5   5   -2.30   33.70
  -4  -5   6  118.89   40.50
  -4  -5   6   96.39   41.30
  -4   5  -6   62.89   52.39
   4   5   6  149.19   42.30
   4   5   6  199.38   39.70
   4   5   6  171.58   41.10
  -4  -5   6  129.69   31.20
   4  -5  -6  165.98   49.00
   4  -5  -6  144.79   38.30
  -4   5  -6  148.59   49.90
  -4   5   6  186.98   48.00
   4  -5   6  143.59   38.40
  -4  -5  -6  139.59   34.30
  -4   5   6  171.18   42.90
  -4  -5  -6  141.99   39.90
  -4   5   6  171.28   49.10
   4   5  -6  272.27   45.40
   4   5  -6  185.58   42.30
   4  -5   6  134.79   44.30
   4  -5  -7   91.89   59.59
  -4   5  -7  105.39   49.70
   4   5   7   70.19   44.50
  -4  -5   7   89.69   31.80
   4  -5  -7  130.29   46.40
  -4  -5   7   86.39   50.69
   4   5   7   54.49   42.50
  -4   5  -7   45.50   51.49
  -4  -5   7   11.30   45.40
   4   5   7  -30.10   42.30
   4  -5   7  -53.29   42.40
  -4  -5  -7   37.70   51.69
  -4  -5  -7  152.98   39.60
   4   5  -7   83.99   49.10
  -4   5   7  114.39   51.69
  -4   5   7  103.59   55.89
   4  -5   7  122.29   54.19
   4   5  -7   22.60   57.59
   4   5   8   48.80   51.59
   4   5   8  146.89   55.69
   4  -5  -8   37.50   72.09
  -4  -5   8   87.59   59.59
  -4  -5   8  110.79   36.20
   4  -5  -8   74.89   48.40
  -4  -5   8   32.80   61.49
   4   5   8   90.69   52.99
  -4   5  -8   -2.90   62.79
   4  -5   8  112.19   57.19
   4   5  -8  181.98   73.49
  -4  -5  -8  125.79   66.99
   4   5  -8   10.10   73.49
  -4   5   8   39.20   67.69
   4  -5   8   37.30   51.49
   4  -6   0   93.49   20.60
  -4  -6   0   93.09   18.30
  -4  -6   0   73.39   27.30
   4   6   0   99.79   20.20
   4   6   0  128.89   21.60
  -4   6   0  139.59   23.50
   4  -6   0  119.99   25.90
  -4   6   0  139.19   26.00
  -4   6   0  115.09   21.50
   4  -6  -1 1061.79   49.90
   4  -6  -1 1036.30   43.40
  -4   6  -1 1131.19   40.70
  -4   6  -1 1139.69   47.40
  -4   6  -1 1028.40   50.19
  -4  -6   1 1122.09   41.90
   4   6   1 1117.49   41.40
  -4  -6   1  945.21   42.70
   4   6   1 1075.49   47.70
  -4  -6  -1 1105.29   41.50
  -4   6   1 1143.09   50.29
   4  -6   1 1032.60   45.80
  -4   6   1 1152.08   46.40
   4   6  -1 1086.49   43.90
   4  -6   1 1175.98   50.79
   4   6  -1 1126.39   45.10
  -4  -6  -1 1051.99   39.60
  -4   6   1 1090.79   51.79
   4   6   2  187.08   30.90
  -4  -6   2  222.68   24.40
  -4   6  -2  212.38   23.60
  -4  -6   2  170.38   24.80
  -4   6  -2  204.68   27.70
   4  -6  -2  220.58   29.80
   4   6   2  194.48   26.40
  -4   6  -2  185.28   26.70
  -4  -6   2  218.28   27.20
   4   6   2  184.88   21.80
   4  -6  -2  217.18   28.00
  -4   6   2  181.38   28.10
  -4   6   2  197.68   31.20
  -4   6   2  206.38   34.50
   4   6  -2  207.28   27.30
   4   6  -2  177.58   26.20
  -4  -6  -2  212.08   22.60
   4  -6   2  231.88   27.30
  -4  -6  -2  172.38   21.20
   4  -6   2  221.78   26.40
   4  -6  -3   46.30   21.70
   4   6   3   45.10   25.60
   4  -6  -3   57.99   28.50
  -4  -6   3   58.89   21.80
  -4   6  -3   -7.30   23.60
  -4   6  -3   69.69   11.90
   4   6   3    3.60   23.20
   4   6   3   33.60   23.00
  -4   6  -3   61.29   26.00
  -4   6  -3   40.50   11.80
  -4  -6   3   15.80   24.10
  -4  -6   3   16.90   25.20
   4  -6   3   22.40   24.60
  -4   6   3   58.29   28.00
   4   6  -3   56.99   27.00
  -4  -6  -3   12.50   21.40
   4   6  -3   59.69   26.90
  -4   6   3   68.59   28.60
  -4  -6  -3   31.40   20.80
  -4   6   3   42.40   29.70
   4  -6   3   43.60   25.10
   4  -6  -4 1824.12   71.79
  -4  -6   4 1730.53   68.29
   4   6   4 1783.92   67.69
  -4  -6   4 1708.23   55.79
  -4   6  -4 1815.62   64.49
   4  -6  -4 1748.43   66.69
   4   6   4 1775.22   63.19
   4   6   4 1780.82   59.09
  -4   6  -4 1725.93   66.89
  -4  -6   4 1794.02   62.99
  -4   6   4 1711.13   67.99
  -4  -6  -4 1725.83   56.79
  -4  -6  -4 1874.71   60.79
   4  -6   4 1796.62   67.19
  -4   6   4 1825.12   68.09
   4   6  -4 1766.22   68.99
   4  -6   4 1758.42   66.79
   4   6  -4 1803.02   72.09
  -4   6   4 1763.62   68.69
  -4  -6   5  160.78   36.70
  -4   6  -5  105.79   48.50
   4   6   5  126.59   32.10
   4  -6  -5   95.79   41.80
  -4   6  -5  133.99   35.40
   4  -6  -5  103.79   34.80
   4   6   5  114.79   33.20
  -4  -6   5   67.89   36.20
   4   6   5   92.99   28.90
  -4  -6   5  118.39   25.80
  -4   6   5  105.79   38.30
   4  -6   5  105.79   34.20
  -4   6   5  213.68   43.00
  -4   6   5   82.29   38.20
  -4  -6  -5  117.49   28.70
   4   6  -5   97.49   39.50
  -4  -6  -5   89.29   28.30
   4   6  -5  137.59   38.60
   4   6   6  667.43   62.49
  -4  -6   6  677.13   50.09
  -4  -6   6  609.64   66.79
  -4   6  -6  752.22   69.19
   4  -6  -6  618.04   59.49
   4   6   6  655.23   54.99
  -4  -6   6  642.14   58.89
   4   6   6  669.93   69.99
   4  -6  -6  758.92   60.99
  -4   6  -6  590.24   63.59
   4   6  -6  778.22   71.69
   4   6  -6  760.32   77.69
  -4   6   6  756.22   70.09
  -4   6   6  523.25   59.59
   4  -6   6  767.22   67.59
  -4  -6  -6  705.23   54.59
   4  -6   6  692.93   60.49
  -4   6   6  736.33   73.79
  -4  -6   7   -9.70   47.60
   4   6   7  -50.59   40.80
  -4   6  -7   -9.90   59.29
  -4  -6   7   50.49   60.49
   4  -6  -7   -9.80   38.40
   4   6   7  -14.00   45.50
   4   6   7   13.70   51.89
  -4   6  -7   55.09   65.29
  -4  -6   7   28.50   33.10
   4  -6  -7   37.60   67.49
   4   6  -7  -24.80   59.09
  -4   6   7   51.39   53.79
  -4   6   7   23.60   45.00
   4   6  -7  -35.10   42.60
  -4   6   7  -33.60   49.70
  -4  -6  -7   73.29   41.50
  -4  -6  -7   19.90   52.79
   4  -6   7   63.49   44.60
  -4   6  -8  -97.39   80.29
   4   6   8  -31.40   55.59
   4  -6  -8   91.09   76.79
   4   6  -8    6.70   77.19
  -4   6   8   -5.00   67.99
   4   6  -8   15.30   66.89
  -4   7   0   27.00   21.90
  -4   7   0   27.50   24.50
  -4   7   0  -18.80   26.70
  -4  -7   0   22.30   18.00
   4  -7   0   20.40   23.60
   4  -7   0   19.20   25.30
   4   7   0    3.60   21.40
   4   7   0  -15.70   19.80
   4   7   1  256.37   27.30
  -4   7  -1  261.27   30.10
  -4  -7   1  212.08   25.80
  -4   7  -1  277.87   26.80
   4   7   1  265.97   28.60
   4  -7  -1  206.48   30.70
  -4   7  -1  223.48   31.80
  -4  -7   1  246.58   26.00
   4  -7  -1  217.38   28.40
   4  -7   1  291.77   31.90
   4  -7   1  248.18   27.80
   4   7  -1  260.97   26.90
  -4  -7  -1  233.38   26.70
  -4   7   1  231.48   31.80
  -4  -7  -1  253.67   28.20
   4   7  -1  232.58   27.10
  -4   7   1  260.37   33.30
  -4   7   1  234.78   33.00
  -4   7  -2   84.69   28.80
   4   7   2   69.69   23.90
  -4   7  -2  121.19   28.40
  -4  -7   2   83.89   24.80
   4  -7  -2   75.59   27.70
   4  -7  -2   68.59   25.80
   4   7   2   51.59   24.50
  -4   7  -2   69.99   18.30
   4   7   2   92.59   31.50
  -4  -7   2   81.09   24.30
  -4   7   2  112.09   26.00
  -4  -7  -2   59.39   21.40
   4  -7   2   83.39   25.70
  -4  -7  -2  100.19   21.90
   4   7  -2  129.79   26.80
  -4   7   2   91.69   33.20
   4   7  -2   83.19   22.30
   4  -7   2   39.60   25.70
  -4   7   2   87.29   24.00
  -4   7  -3  178.78   31.00
  -4   7  -3  180.68   16.80
  -4  -7   3  113.39   29.00
   4   7   3  149.09   29.70
   4  -7  -3  158.78   30.10
   4   7   3  178.08   28.40
  -4   7  -3  202.28   17.90
   4  -7  -3  224.68   34.80
  -4   7  -3  131.99   31.10
   4   7   3  144.59   25.40
  -4  -7   3  190.28   24.60
   4   7  -3  151.68   31.60
  -4   7   3  149.59   27.20
   4  -7   3  193.28   31.20
  -4  -7  -3  174.38   25.00
  -4   7   3  153.78   32.60
  -4  -7  -3  200.28   26.50
  -4   7   3  149.79   35.40
   4   7  -3  155.98   32.60
   4  -7   3  151.68   29.10
  -4  -7   4  -18.80   21.60
   4   7   4   61.49   37.30
  -4  -7   4   14.30   30.20
  -4   7  -4   26.80   11.80
   4  -7  -4  -21.20   36.20
   4  -7  -4   43.30   25.10
   4   7   4    7.00   30.70
   4   7   4   40.50   25.30
  -4  -7   4   47.10   30.20
  -4   7  -4   11.10   31.70
  -4   7  -4   34.70   31.50
   4   7  -4   33.50   33.60
  -4  -7  -4   29.20   28.50
   4   7  -4  -24.00   33.10
  -4   7   4   76.79   33.40
   4  -7   4   32.60   29.20
  -4  -7  -4   17.50   24.10
  -4   7   4   35.60   34.20
   4  -7   4  -29.00   29.40
  -4   7   4   75.09   38.20
  -4   7  -5    5.70   36.10
   4   7   5  -32.00   34.40
  -4   7  -5  -35.70   37.40
  -4  -7   5   14.60   23.30
  -4  -7   5    0.60   36.70
   4   7   5   12.30   41.40
   4  -7  -5   26.50   31.40
  -4  -7   5    4.30   35.50
   4   7   5    3.80   30.40
   4   7  -5   50.69   40.60
  -4  -7  -5    7.40   29.60
  -4  -7  -5   10.60   34.40
  -4   7   5   22.80   41.90
  -4   7   5   16.10   38.70
   4  -7   5   16.40   34.20
  -4   7   5  -15.30   38.10
   4   7  -5  -12.50   35.60
   4  -7  -6   -5.30   36.00
  -4   7  -6   56.59   47.10
  -4  -7   6   31.40   44.10
  -4   7  -6   -3.50   41.30
   4   7   6  104.29   46.00
  -4  -7   6   11.20   29.00
   4  -7  -6  -72.59   47.50
   4   7   6   17.60   35.70
  -4  -7   6  -21.60   50.99
  -4   7   6  -47.80   48.00
   4  -7   6   19.30   40.40
  -4  -7  -6    3.30   42.50
   4   7  -6   -2.40   40.80
  -4   7   6  -24.70   46.20
   4   7  -6  -11.60   46.30
  -4  -7  -6   -8.90   33.10
   4  -7   6  -93.59   37.80
   4   7   7  319.07   62.89
  -4  -7   7  310.57   59.09
   4   7   7  368.06   53.59
  -4   7  -7  302.37   56.09
   4  -7  -7  200.88   54.89
  -4  -7   7  375.56   59.19
   4  -7  -7  375.06   64.89
  -4   7  -7  360.76   71.39
  -4  -7   7  284.07   36.70
   4   7   7  342.77   57.39
  -4   7   7  264.07   64.09
   4  -7   7  292.77   56.29
  -4   7   7  208.38   48.80
  -4  -7  -7  234.78   44.50
  -4   7   7  431.96   63.89
  -4  -7  -7  262.17   56.99
   4   7  -7  107.39   57.49
   4   7  -7  334.77   70.69
   4   8   0  585.24   40.70
   4  -8   0  737.53   48.80
   4  -8   0  610.44   45.00
  -4  -8   0  574.54   41.50
  -4   8   0  711.13   51.39
  -4   8   0  594.64   42.40
  -4   8   0  627.84   47.50
   4   8   0  645.74   43.30
  -4   8  -1  383.66   33.40
   4  -8  -1  320.67   35.50
  -4   8  -1  312.87   36.70
   4   8   1  410.56   41.20
   4   8   1  411.26   38.40
  -4  -8   1  329.47   31.70
  -4  -8   1  435.06   38.80
   4  -8  -1  341.47   35.90
  -4   8  -1  339.37   35.20
  -4   8   1  450.75   49.90
  -4  -8  -1  409.36   36.20
   4  -8   1  356.66   40.40
   4   8  -1  379.76   41.80
   4   8  -1  365.86   40.70
  -4   8   1  391.26   44.90
  -4   8   1  449.86   46.20
   4  -8   1  397.16   34.20
  -4  -8  -1  381.66   34.10
   4   8   2  161.18   26.90
  -4  -8   2  142.29   27.30
  -4   8  -2  155.28   33.60
   4   8   2  171.18   28.20
  -4   8  -2  150.78   32.00
  -4  -8   2  135.69   28.20
  -4   8  -2  129.79   22.70
   4  -8  -2  129.29   30.50
   4  -8  -2  145.49   31.00
   4   8   2  171.68   30.70
  -4   8   2  115.39   28.80
  -4  -8  -2  133.99   23.20
  -4   8   2  140.99   31.20
   4  -8   2  145.99   29.80
  -4  -8  -2  147.19   22.70
  -4   8   2  108.79   27.50
   4   8  -2  121.69   29.80
   4  -8   2  172.78   31.00
   4   8  -2  158.78   30.50
   4  -8  -3   25.90   31.60
   4   8   3   31.40   28.50
   4  -8  -3   76.19   33.90
  -4  -8   3   16.70   28.60
  -4  -8   3   85.59   31.20
   4   8   3   92.69   32.00
  -4   8  -3   21.90   25.30
  -4   8  -3   -4.80   17.70
   4   8   3   17.00   35.00
  -4   8  -3   27.40   30.70
  -4  -8  -3   30.50   24.30
  -4  -8  -3    4.90   30.60
   4  -8   3   22.20   28.70
   4  -8   3  -19.40   29.90
   4   8  -3  -10.20   30.50
   4   8  -3   10.00   31.00
  -4   8   3  -18.80   28.90
  -4   8   3   73.39   40.00
  -4   8   3   33.10   32.10
  -4   8  -4 2399.86   86.59
   4  -8  -4 2376.36   87.89
   4   8   4 2417.76   80.99
   4   8   4 2514.95   81.79
   4  -8  -4 2584.84   84.79
  -4  -8   4 2349.76   78.79
   4   8   4 2305.27   86.69
  -4   8  -4 2341.17   56.59
  -4   8  -4 2401.06   55.69
  -4   8  -4 2555.64   84.19
  -4  -8   4 2411.46   72.89
  -4  -8   4 2305.07   85.29
   4  -8   4 2383.96   86.39
   4  -8   4 2345.17   78.79
  -4  -8  -4 2428.16   73.89
  -4   8   4 2492.15   90.99
  -4   8   4 2239.88   90.69
   4   8  -4 2571.94   89.19
  -4  -8  -4 2360.96   76.39
  -4   8   4 2436.86   86.79
   4   8  -4 2563.14   85.89
  -4  -8   5   41.10   38.00
  -4  -8   5  -15.30   26.60
  -4   8  -5   16.60   41.40
   4   8   5   70.89   43.90
   4   8   5   66.69   36.70
  -4  -8   5   37.20   38.60
   4  -8  -5   23.90   44.30
   4  -8  -5  -11.10   40.40
   4   8   5   72.39   36.20
  -4   8  -5  -35.00   38.90
   4  -8   5  -20.60   37.80
   4   8  -5   34.30   42.90
  -4   8   5  -49.70   39.30
  -4  -8  -5   36.60   36.10
  -4   8   5   36.60   44.20
   4  -8   5   30.90   35.20
  -4  -8  -5   10.20   27.60
  -4   8   5   12.00   49.00
   4   8  -5   53.49   35.80
   4  -8  -6 1007.40   68.99
  -4  -8   6  894.21   47.70
  -4   8  -6 1006.20   76.99
   4  -8  -6  982.80   97.29
  -4   8  -6  904.11   80.19
  -4  -8   6 1001.60   78.99
  -4  -8   6  861.71   76.69
   4   8   6  845.22   76.69
   4   8   6  825.52   80.19
  -4   8   6  859.11   80.49
  -4  -8  -6  893.51   62.49
   4   8  -6  925.71   82.99
  -4   8   6 1020.40   80.59
  -4  -8  -6  677.53   71.49
   4  -8   6  847.42   75.49
  -4   8   6  936.21   90.29
   4  -8   6  847.72   75.29
  -4   8  -7   27.30   55.59
  -4   8  -7  -38.70   61.89
   4  -8  -7   30.40   52.29
   4   8   7  -27.40   51.09
   4  -8  -7   99.39   67.29
  -4  -8   7  -12.40   32.70
   4   8   7 -106.69   54.99
  -4  -8   7   32.10   55.29
  -4  -8   7   39.60   54.19
   4   8   7   53.59   49.70
   4  -8   7   72.69   53.49
   4   8  -7  -34.10   56.79
  -4   8   7   81.19   56.29
   4   8  -7  -14.20   67.39
  -4   8   7  -24.70   59.89
   4  -8   7   60.49   50.29
  -4  -8  -7   61.89   44.10
  -4  -9   0  -48.30   24.70
   4  -9   0   -7.60   28.00
  -4   9   0   23.00   31.50
  -4   9   0  -25.10   31.20
  -4   9   0   -4.20   28.70
   4  -9   0   -2.30   27.80
   4   9   0   -8.40   26.30
   4   9   0   -5.40   25.60
   4  -9  -1   99.79   30.90
   4   9   1  106.79   32.80
  -4   9  -1   91.39   27.40
  -4   9  -1  103.39   26.20
  -4   9  -1  130.09   35.20
  -4  -9   1  137.39   27.50
  -4  -9   1  164.68   32.70
   4  -9  -1  114.89   33.50
   4   9   1  107.89   28.70
   4   9   1   73.29   35.40
  -4   9   1   88.99   34.70
  -4   9   1   67.79   34.70
  -4   9   1  158.78   35.90
  -4  -9  -1  119.69   32.70
   4   9  -1  118.39   29.50
  -4  -9  -1  181.88   28.70
   4  -9   1  152.98   31.00
   4   9  -1  141.29   29.90
   4  -9   1   91.19   33.20
  -4  -9   2  149.59   30.50
  -4   9  -2  103.79   26.10
   4  -9  -2  103.19   33.70
   4  -9  -2  170.58   35.10
   4   9   2  126.89   30.00
   4   9   2  116.99   36.50
  -4   9  -2  119.49   35.90
  -4   9  -2   72.59   34.30
   4   9   2  160.78   35.20
  -4  -9   2  103.79   29.80
   4   9  -2  107.89   33.00
   4  -9   2  142.39   34.00
  -4   9   2   71.09   32.00
  -4   9   2  135.79   37.70
  -4  -9  -2  104.09   28.00
  -4   9   2  117.89   37.60
   4  -9   2  125.99   27.60
   4   9  -2  143.99   32.60
  -4  -9  -2  109.29   27.80
   4   9   3  273.97   44.80
   4  -9  -3  202.48   38.60
  -4  -9   3  217.78   36.20
   4   9   3  272.07   36.00
  -4   9  -3  312.17   36.90
  -4   9  -3  256.47   26.10
  -4  -9   3  256.87   37.20
  -4   9  -3  253.77   42.30
  -4   9  -3  279.37   39.70
   4  -9  -3  210.68   36.70
   4   9   3  186.78   33.00
  -4   9   3  237.68   41.50
   4   9  -3  141.39   37.20
  -4   9   3  333.47   48.10
   4  -9   3  233.08   37.60
   4   9  -3  208.28   37.40
  -4  -9  -3  260.57   34.20
  -4   9   3  329.07   42.60
   4  -9   3  207.78   32.80
  -4  -9  -3  241.68   31.60
   4  -9  -4   60.19   35.80
  -4   9  -4   78.09   26.90
  -4  -9   4  148.79   38.70
  -4   9  -4   17.80   38.00
   4   9   4   30.20   42.40
  -4  -9   4   83.49   36.00
   4   9   4   71.09   33.00
   4   9   4   42.00   41.00
  -4   9  -4   75.39   20.60
   4  -9  -4  114.89   49.20
  -4   9   4   31.20   44.90
  -4  -9  -4   68.19   31.50
   4  -9   4   94.49   32.10
  -4   9   4   20.90   48.60
   4   9  -4  132.69   42.10
  -4   9   4  104.99   41.20
   4  -9   4   51.89   34.50
   4   9  -4   66.59   39.80
  -4  -9  -4  151.58   35.40
  -4  -9   5   67.09   43.70
   4  -9  -5  103.19   48.90
   4   9   5   88.29   43.80
   4   9   5  100.89   40.50
   4   9   5   86.79   49.00
  -4   9  -5   95.89   44.50
   4  -9  -5  101.19   37.90
  -4  -9   5    6.90   40.80
  -4   9  -5   88.09   44.80
  -4  -9  -5   65.09   29.40
  -4  -9  -5  -39.90   37.40
   4   9  -5  123.89   46.30
   4   9  -5   60.69   47.20
  -4   9   5   78.79   48.00
   4  -9   5   71.79   44.00
  -4   9   5   77.89   48.40
   4  -9   5   63.69   39.10
  -4   9  -6   92.49   54.49
   4  -9  -6   10.90   42.80
  -4  -9   6   48.80   30.80
  -4  -9   6   29.00   46.20
   4   9   6   27.80   50.29
   4  -9  -6   15.60   66.29
   4   9   6   -7.10   45.80
   4   9   6   70.99   42.70
  -4   9  -6   52.39   50.89
  -4  -9   6  109.29   40.30
   4   9  -6   57.79   64.29
  -4  -9  -6    7.70   39.80
   4   9  -6   49.99   53.29
  -4   9   6   79.59   57.29
  -4   9   6   82.19   56.29
  -4   9   6   53.59   44.20
  -4  -9  -6   11.10   47.20
   4  -9   6   25.40   47.50
   4  -9   6   46.50   47.20
  -4  -9   7  222.08   60.59
   4   9   7  132.59   53.49
  -4   9  -7  210.08   79.89
   4  -9  -7  247.68   81.39
   4  -9  -7  148.09   53.39
  -4   9  -7  232.28   65.99
   4   9   7   89.89   55.99
  -4  -9   7  213.58   67.69
  -4  -9   7  190.18   41.10
  -4  -9  -7  185.98   48.90
  -4  -9  -7   18.90   60.59
   4  -9   7  252.07   61.89
  -4   9   7  170.08   51.89
   4  -9   7  307.07   61.79
  -4   9   7  215.48   69.99
   4   9  -7  316.07   78.19
   4   9  -7  265.37   67.79
  -4   9   7  192.08   67.79
  -4  10   0  182.48   32.70
   4 -10   0  214.18   36.00
   4  10   0  212.18   33.10
  -4  10   0  234.68   40.00
   4  10   0  186.48   32.60
   4 -10   0  267.07   37.50
  -4 -10   0  218.88   30.20
  -4  10   0  180.78   34.70
   4 -10  -1 1936.61   78.89
   4  10   1 2044.80   72.99
   4 -10  -1 2067.99   76.79
   4  10   1 2045.10   73.59
  -4  10  -1 1979.40   83.49
   4  10   1 2056.69   76.59
  -4 -10   1 2088.79   72.09
  -4  10  -1 2026.80   78.79
  -4  10  -1 2021.70   66.69
  -4  10   1 1928.71   76.09
   4  10  -1 1990.50   73.59
   4 -10   1 2001.70   80.39
  -4  10   1 1995.60   75.59
  -4  10   1 1971.80   79.89
   4  10  -1 2064.49   76.19
   4 -10   1 1965.60   75.99
   4 -10  -2   54.29   34.00
   4  10   2   14.00   37.80
  -4  10  -2   33.20   30.70
  -4 -10   2  -20.90   30.10
  -4  10  -2  -31.70   35.40
   4  10   2   31.70   38.00
  -4  10  -2   36.00   27.60
   4  10   2    8.20   31.50
  -4 -10   2  -45.40   29.70
   4 -10  -2  -47.70   34.30
   4  10  -2   73.59   35.10
   4 -10   2    4.00   32.30
  -4 -10  -2    0.10   26.00
  -4  10   2   -9.60   39.60
  -4  10   2   41.90   40.60
   4  10  -2   -4.10   33.80
   4 -10   2  -17.10   33.60
  -4 -10  -2  -33.10   29.70
  -4  10   2   54.59   38.90
  -4 -10   3   60.29   33.80
  -4  10  -3   18.10   40.70
   4  10   3   53.89   43.20
  -4  10  -3   85.09   27.00
  -4  10  -3  138.39   34.40
   4 -10  -3   83.99   38.50
   4  10   3   15.50   32.30
   4 -10  -3   39.50   37.50
   4  10   3   89.99   38.30
  -4 -10  -3   83.69   29.20
  -4  10   3   83.69   38.20
   4 -10   3   79.19   37.30
   4  10  -3   28.40   38.80
  -4  10   3   51.19   41.90
  -4 -10  -3   19.30   27.00
   4  10  -3  169.68   33.00
  -4  10   3  120.89   44.90
   4 -10   3   56.49   37.70
   4 -10  -4  424.96   49.80
   4  10   4  392.96   52.69
   4  10   4  275.97   40.80
  -4 -10   4  371.46   48.00
  -4  10  -4  424.46   49.70
   4 -10  -4  403.46   47.20
   4  10   4  374.96   47.90
  -4  10  -4  455.45   51.79
  -4  10  -4  401.86   43.90
  -4  10  -4  341.07   33.30
  -4 -10  -4  361.46   43.00
  -4 -10  -4  339.67   39.60
  -4  10   4  382.76   51.49
   4  10  -4  334.07   49.90
   4 -10   4  444.26   47.50
  -4  10   4  287.47   53.09
   4  10  -4  440.76   46.50
  -4  10   4  269.17   56.19
   4 -10   4  403.56   47.50
  -4 -10   5  -10.70   45.20
  -4  10  -5   20.50   21.20
  -4  10  -5  -23.00   55.79
  -4  10  -5   45.00   17.40
   4 -10  -5   34.00   50.59
   4  10   5   52.69   43.20
  -4 -10   5   -9.60   42.90
   4 -10  -5   35.60   39.80
   4  10   5   23.40   46.70
   4  10   5  -21.00   40.70
  -4  10  -5   53.39   45.90
  -4  10   5   -0.90   50.09
  -4  10   5   50.79   51.69
   4  10  -5   30.90   49.30
  -4 -10  -5   31.30   38.00
   4 -10   5   11.40   44.40
   4 -10   5  -20.90   47.60
  -4 -10  -5   -3.60   42.50
  -4  10   5   71.49   54.69
   4  10  -5   81.59   51.49
  -4 -10   6  337.17   57.49
   4 -10  -6  379.56   75.19
   4 -10  -6  387.96   54.09
  -4  10  -6  395.76   65.99
   4  10   6  385.56   52.99
  -4  10  -6  438.36   61.69
   4  10   6  304.87   60.49
   4  10   6  378.96   56.59
  -4 -10   6  329.77   61.29
  -4  10   6  317.37   55.39
   4  10  -6  265.37   63.69
  -4 -10  -6  466.75   67.49
  -4  10   6  362.46   63.29
   4 -10   6  405.66   57.99
  -4 -10  -6  335.37   46.40
  -4  10   6  483.65   68.59
   4  10  -6  402.26   67.69
  -4  11   0   51.19   38.70
  -4  11   0  -92.99   37.30
  -4 -11   0  -73.19   31.30
   4  11   0   24.10   34.90
  -4  11   0  -12.50   27.60
   4  11   0    4.60   33.10
   4 -11   0  -26.90   27.00
   4 -11   0  -15.80   28.50
  -4 -11   0  -14.10   32.70
   4 -11  -1   -4.50   29.40
   4  11   1   42.30   34.80
   4  11   1   72.49   40.80
  -4  11  -1   12.10   41.30
  -4 -11   1  -16.70   36.60
   4  11   1   17.80   31.60
  -4  11  -1   33.40   37.80
  -4  11  -1   46.10   37.60
   4 -11  -1   69.99   38.20
  -4  11   1  134.29   42.00
  -4 -11  -1   81.29   36.60
   4  11  -1   36.90   34.90
   4 -11   1    8.50   35.90
   4 -11   1   -5.70   36.30
  -4  11   1    0.30   41.20
   4  11  -1  -24.50   33.90
  -4  11   1   -8.30   38.40
   4  11   2  480.65   46.40
   4 -11  -2  364.56   46.70
   4  11   2  463.85   45.40
  -4 -11   2  407.66   44.50
  -4  11  -2  527.05   53.39
  -4  11  -2  477.05   42.50
  -4 -11   2  448.76   42.20
  -4  11  -2  488.15   50.59
   4 -11  -2  528.15   49.80
   4  11   2  411.56   44.30
  -4 -11  -2  485.35   43.40
  -4  11   2  408.76   52.49
   4  11  -2  417.36   46.40
  -4  11   2  414.36   50.49
   4 -11   2  419.26   45.00
  -4 -11  -2  489.65   43.10
   4  11  -2  539.35   49.20
   4 -11   2  647.04   65.49
  -4  11   2  380.86   50.49
   4  11   3  -22.30   38.30
  -4  11  -3  -24.50   30.00
   4  11   3   49.30   48.30
  -4  11  -3  -53.39   41.30
   4 -11  -3  -21.60   41.20
   4 -11  -3  -54.29   32.20
  -4 -11   3   -0.20   38.30
   4  11   3  -11.30   47.20
  -4 -11   3  -38.50   34.60
   4  11  -3  -73.29   39.20
  -4 -11  -3   32.80   33.20
   4 -11   3   53.19   39.60
   4 -11   3   68.29   39.70
  -4  11   3   19.80   47.60
  -4  11   3   -5.50   47.50
  -4  11   3   74.89   46.70
   4  11  -3  -61.19   41.10
  -4 -11  -3  -17.50   35.20
   4 -11  -4   39.50   42.10
  -4 -11   4   89.29   43.60
  -4  11  -4   -1.70   48.80
   4  11   4   20.80   44.90
   4  11   4   29.50   39.60
  -4  11  -4   32.80   24.30
   4 -11  -4   -1.20   44.80
  -4  11  -4   -4.70   47.10
   4  11  -4   40.80   38.50
  -4 -11  -4  -40.60   39.40
   4 -11   4   39.90   43.50
  -4  11   4   51.59   42.00
  -4  11   4  -76.59   48.30
  -4  11   4  -30.80   51.49
  -4 -11  -4   65.99   36.80
   4 -11   4   39.70   44.80
   4  11  -4   14.30   47.40
  -4 -11   5   32.50   45.50
  -4 -11   5   43.50   48.30
   4  11   5  -24.00   44.40
   4 -11  -5  -26.70   44.50
   4  11   5   -9.20   57.09
   4 -11  -5   26.60   62.79
  -4  11  -5   95.89   53.09
  -4  11  -5   30.20   22.20
  -4  11  -5  -73.99   58.49
   4  11   5   18.70   51.39
  -4 -11  -5   19.70   48.20
   4  11  -5   80.19   55.39
  -4  11   5  -22.00   52.99
   4 -11   5   33.60   46.60
   4 -11   5   28.40   53.49
  -4 -11  -5   65.19   40.60
  -4  11   5  161.78   61.19
  -4  11   5    2.80   56.49
   4  11  -5  -46.90   52.19
   4  11   6   31.60   55.79
   4  11   6   53.39   60.69
  -4  11  -6  143.99   67.99
   4  11   6   92.79   58.59
   4 -11  -6  -60.29   50.19
  -4  11  -6 -113.19   61.09
  -4 -11   6  -59.79   59.89
  -4 -11   6   48.30   54.09
   4 -11  -6   -8.20   65.59
   4  11  -6   90.89   69.89
   4  11  -6  101.19   63.59
  -4  11   6  -29.70   86.49
  -4 -11  -6 -102.39   55.49
  -4 -11  -6   94.29   39.00
  -4  11   6  146.39   62.39
  -4  11   6   43.30   66.19
  -4 -12   0   13.40   34.30
   4  12   0  -26.60   32.70
  -4  12   0   89.49   45.00
  -4  12   0   58.69   44.10
   4  12   0    0.50   36.00
   4 -12   0   22.90   31.90
   4  12   0   43.00   39.40
  -4  12   0   34.30   38.00
   4 -12   0   31.00   37.20
  -4 -12   0   37.20   35.00
   4 -12  -1 1269.77   73.29
   4 -12  -1 1240.48   75.89
  -4  12  -1 1293.87   63.49
   4  12   1 1274.07   79.99
  -4 -12   1 1192.28   67.89
  -4  12  -1 1268.87   81.99
  -4  12  -1 1334.87   78.99
   4  12   1 1261.87   71.49
  -4 -12   1 1140.89   68.69
   4  12   1 1043.30   64.29
   4 -12   1 1145.69   74.69
  -4  12   1 1190.18   73.09
   4  12  -1 1208.48   71.89
  -4 -12  -1 1255.27   65.69
   4 -12   1 1255.87   75.49
  -4  12   1 1184.58   77.89
   4  12  -1 1233.18   73.89
  -4  12   1 1128.09   77.49
  -4  12  -2   81.89   47.50
  -4 -12   2  114.29   40.30
   4  12   2   32.20   48.50
   4 -12  -2   68.99   44.60
  -4  12  -2   36.10   30.70
   4  12   2  110.59   44.50
   4 -12  -2   22.80   51.69
  -4  12  -2  142.69   42.80
   4  12   2  102.49   42.20
  -4 -12   2  121.49   40.40
  -4 -12  -2  113.19   38.90
  -4 -12  -2   93.49   40.10
  -4  12   2  119.49   40.70
  -4  12   2  151.08   49.20
   4  12  -2   95.39   45.60
   4 -12   2   14.30   44.70
  -4  12   2   75.59   46.40
   4  12  -2   46.80   42.50
   4 -12   2   63.59   34.90
  -4  12  -3  -36.50   29.80
   4  12   3   -0.70   46.70
   4  12   3  -45.10   43.80
  -4 -12   3   -9.40   39.70
   4 -12  -3  -69.39   46.40
   4 -12  -3  -39.60   42.10
  -4  12  -3   15.40   47.20
  -4  12  -3   57.99   52.89
   4  12   3  -76.19   43.10
  -4 -12   3  -61.69   41.80
   4  12  -3   -3.20   45.50
  -4  12   3  -63.09   48.80
  -4  12   3   -7.50   53.79
   4 -12   3    0.70   43.30
   4 -12   3    4.50   36.00
  -4 -12  -3   45.80   38.20
  -4  12   3  -23.60   54.09
   4  12  -3   55.79   45.60
  -4 -12  -3   -0.60   41.60
   4 -12  -4  227.78   50.09
  -4 -12   4  139.29   47.50
   4 -12  -4  136.49   53.69
   4  12   4   93.39   54.19
  -4  12  -4   60.79   53.69
  -4  12  -4  101.49   29.60
  -4  12  -4   59.19   56.59
   4  12   4  181.68   56.59
   4  12   4  191.38   44.00
   4 -12   4  100.79   49.70
  -4 -12  -4  172.08   43.70
  -4  12   4   40.50   56.89
   4  12  -4   36.50   52.39
  -4  12   4  113.09   45.50
   4 -12   4  158.88   51.59
  -4 -12  -4  114.29   43.10
   4  12  -4  191.28   53.39
  -4  12   4  192.48   58.29
   4 -12  -5  183.18   51.99
  -4  12  -5  240.68   63.59
  -4  12  -5  313.67   69.09
   4  12   5  202.18   57.49
   4  12   5  192.18   61.49
   4 -12  -5  194.68   62.49
  -4  12  -5  213.78   28.90
  -4 -12   5  169.88   54.09
  -4 -12   5  238.98   57.39
   4  12   5  187.28   49.30
  -4 -12  -5  116.49   44.70
   4 -12   5  206.98   55.89
  -4  12   5  332.07   72.09
  -4  12   5  113.89   58.69
   4  12  -5  357.06   61.69
  -4  12   5  158.28   64.19
   4 -12   5  192.98   61.39
   4  13   0   -7.40   41.50
   4 -13   0   21.30   42.00
  -4  13   0   -5.90   46.20
  -4  13   0   -3.60   47.30
  -4 -13   0  -70.99   37.70
   4  13   0   14.10   44.60
   4  13   0   35.80   43.90
  -4 -13   0   23.30   34.90
  -4  13   0   44.30   41.10
  -4 -13   1   66.19   41.30
   4 -13  -1   55.99   46.90
   4 -13  -1   92.39   44.50
  -4  13  -1  127.89   52.39
  -4 -13   1   55.59   38.20
   4  13   1   88.19   43.20
  -4  13  -1  135.19   40.50
  -4  13  -1   47.90   51.39
   4  13   1  142.79   46.20
  -4  13   1   38.90   46.20
   4 -13   1   15.70   46.60
  -4  13   1   79.79   50.19
   4 -13   1   88.79   42.40
  -4 -13  -1  153.38   45.40
   4  13  -1  101.39   44.70
   4  13  -1  133.39   46.20
  -4  13   1   76.59   47.70
   4  13  -1   60.29   41.80
  -4 -13   2  171.88   45.30
   4  13   2  165.18   41.60
   4  13   2  180.68   52.09
  -4  13  -2  221.48   43.10
  -4  13  -2   71.19   57.59
  -4  13  -2  157.28   53.99
   4 -13  -2  212.68   51.09
   4 -13  -2  110.69   49.80
  -4 -13   2  206.78   46.40
   4  13   2  186.78   47.60
  -4  13   2  252.47   49.99
   4 -13   2  247.38   49.70
  -4  13   2  150.18   50.19
  -4 -13  -2  179.38   46.10
   4  13  -2  277.27   54.89
   4 -13   2  199.68   52.09
  -4 -13  -2  232.38   48.90
  -4  13   2  162.48   45.00
   4  13  -2  290.07   51.49
  -4 -13   3   71.79   46.90
   4  13   3  -40.20   56.89
  -4 -13   3  125.59   51.79
  -4  13  -3   94.39   55.29
   4 -13  -3  -11.00   46.30
   4  13   3   31.20   54.09
   4 -13  -3   72.49   53.79
   4  13   3   56.69   49.20
  -4  13  -3  117.39   59.49
  -4  13  -3  108.89   36.30
  -4 -13  -3  -35.40   45.40
   4 -13   3   65.79   43.60
  -4 -13  -3   36.20   46.90
  -4  13   3   73.99   58.79
   4  13  -3  -26.60   49.30
  -4  13   3   94.49   57.79
  -4  13   3   66.79   54.59
   4  13  -3   53.69   54.29
   4 -13   3  140.69   52.69
   4  13   4  136.09   58.79
   4  13   4   74.59   44.40
  -4  13  -4   22.30   56.89
  -4  13  -4  -60.79   58.09
  -4 -13   4   50.39   50.19
   4  13   4   88.19   68.49
   4 -13  -4   15.00   52.99
  -4  13  -4   92.09   35.20
   4 -13  -4   82.49   67.19
  -4 -13  -4   94.59   47.70
   4 -13   4   38.30   53.49
  -4 -13  -4  113.99   47.10
   4  13  -4   96.09   60.99
  -4  13   4   80.59   48.60
  -4  13   4   71.79   63.39
   4  13  -4  169.18   62.69
  -4  13   4   70.49   64.09
  -4 -13   5   22.20   59.19
   4  13   5  -48.60   56.39
  -4  13  -5   55.59   73.39
   4  13   5   98.89   80.19
   4 -13  -5  -94.59   76.29
   4 -13  -5 -150.68   56.49
  -4 -13   5   11.10   55.39
  -4  13  -5  111.09   76.09
  -4  13  -5  -52.09   29.00
  -4  13   5 -122.59   72.09
   4  13  -5   39.90   66.29
  -4 -13  -5    6.20   69.99
  -4 -13  -5  -45.10   40.20
  -4  13   5   12.90   49.90
   4 -13   5   64.49   60.19
  -4  13   5  160.28   79.49
   4 -13   5   13.10   69.49
   4  14   0  114.69   52.49
  -4  14   0  183.28   58.79
  -4 -14   0   76.59   60.19
   4 -14   0   46.20   51.29
  -4  14   0  136.49   49.10
  -4 -14   0  117.59   46.30
  -4  14   0  191.28   58.49
   4  14   0   87.19   45.70
   4  14   0  127.89   51.49
   4 -14   0  108.49   39.70
  -4 -14   1  119.29   46.50
  -4  14  -1  143.09   60.19
   4 -14  -1  156.08   53.69
   4  14   1  167.88   41.30
  -4  14  -1  192.48   59.89
  -4  14  -1  195.78   44.70
  -4 -14   1  182.78   47.60
   4  14   1   84.79   49.20
   4 -14  -1  161.58   48.20
  -4  14   1  183.38   53.19
   4  14  -1  131.09   53.29
  -4  14   1  113.39   50.69
  -4  14   1   77.09   58.59
   4  14  -1  169.78   52.49
   4 -14   1  141.09   53.59
   4 -14   1  254.07   48.00
  -4 -14  -1  148.89   47.30
  -4  14  -2   71.89   58.69
  -4 -14   2  184.78   58.99
   4 -14  -2  150.88   56.19
   4  14   2  157.68   57.19
  -4  14  -2   63.69   44.60
  -4  14  -2   78.99   61.69
   4  14   2   85.29   50.69
  -4 -14   2   93.19   53.49
   4  14   2   94.59   50.59
   4 -14  -2  165.28   52.09
   4  14  -2   44.80   56.69
   4  14  -2  126.59   46.70
   4 -14   2  135.89   52.89
  -4  14   2   30.10   54.69
  -4  14   2   94.09   58.69
   4  14  -2   79.29   56.39
   4 -14   2   85.19   54.39
  -4 -14  -2  114.99   43.50
  -4  14   2  144.89   60.29
  -4 -14  -2   84.49   54.29
  -4  14  -3   60.39   70.59
   4  14   3  118.19   55.39
  -4  14  -3  -29.50   39.10
   4 -14  -3   68.59   52.09
   4  14   3   23.60   55.99
  -4 -14   3  -10.40   53.19
   4 -14  -3  148.99   61.49
  -4  14  -3   56.79   59.69
   4  14   3   31.80   66.99
  -4 -14   3  -73.49   46.80
  -4  14   3   53.79   65.29
   4 -14   3    9.60   46.20
   4  14  -3  233.08   61.19
   4 -14   3   17.70   59.49
  -4  14   3  -39.90   65.79
  -4  14   3   77.29   46.40
  -4 -14  -3   -0.60   44.30
   4  14  -3    5.70   54.79
  -4 -14  -3  115.29   48.60
  -4 -14   4  994.40   96.89
  -4  14  -4  991.70  103.79
  -4  14  -4  836.62   59.69
   4  14   4  898.91   84.39
   4 -14  -4 1015.10   98.39
  -4  14  -4  771.22   87.39
   4  14   4 1065.39   92.19
   4  14   4  850.81   78.09
   4 -14  -4  971.30  107.99
  -4 -14  -4  856.61   72.49
  -4 -14  -4  965.00   81.89
  -4  14   4  983.40   96.99
   4 -14   4  971.00  103.29
   4 -14   4  775.92   85.99
  -4  14   4  899.01   79.89
   4  14  -4 1016.00  102.99
   4  14  -4  787.32   99.39
   4  15   0   83.99   56.49
   4 -15   0   23.80   55.49
  -4  15   0  -90.69   44.60
   4  15   0  -42.90   49.90
  -4  15   0  -20.20   49.30
  -4 -15   0  -52.89   58.19
   4  15   0  -26.10   45.00
  -4  15   0  -12.10   64.19
   4 -15   0  -10.50   48.70
   4 -15  -1   38.40   50.19
  -4  15  -1  109.59   62.09
  -4 -15   1  118.69   45.70
   4  15   1   99.49   55.29
  -4 -15   1   80.59   53.29
   4  15   1   94.59   58.49
  -4  15  -1   42.80   61.39
   4  15   1   47.30   51.59
   4 -15  -1   -8.00   56.19
  -4  15  -1   84.29   53.59
  -4  15   1   99.69   63.89
   4  15  -1  116.89   48.20
   4  15  -1  133.39   56.99
  -4 -15  -1   -8.10   56.59
  -4  15   1   36.70   52.49
   4 -15   1   21.50   54.79
   4 -15   1  104.99   50.99
   4  15  -1   69.69   64.29
   4  15   2   14.20   61.29
  -4  15  -2   23.20   41.50
  -4  15  -2   43.80   66.19
   4  15   2   14.60   52.79
   4 -15  -2  174.58   65.29
  -4 -15   2   -2.50   54.49
  -4  15  -2  -23.90   67.19
   4 -15  -2  156.58   55.69
   4  15   2  -28.30   54.79
  -4 -15   2   42.00   49.50
  -4 -15  -2   44.00   53.49
  -4  15   2  -44.50   44.10
   4 -15   2   65.09   62.29
   4  15  -2   60.69   61.09
   4  15  -2  104.49   43.20
  -4  15   2  -37.70   64.99
   4  15  -2  104.19   65.19
   4 -15   2   53.59   54.99
  -4  15  -3   -3.20   73.89
   4 -15  -3  153.18   60.19
   4  15   3  112.69   49.90
  -4 -15   3   63.49   60.49
   4 -15  -3  106.89   64.89
   4  15   3   93.59   61.49
  -4 -15   3  138.69   65.59
  -4  15  -3  107.29   44.50
  -4  15  -3  207.38   74.89
   4  15   3  102.79   67.39
   4  15  -3  185.98   46.40
   4 -15   3   -1.10   61.59
   4 -15   3  117.49   63.79
  -4 -15  -3  213.78   51.79
   4  15  -3   38.70   68.29
  -4  15   3  241.08   65.49
  -4  15   3  116.89   91.19
   4  15  -3  276.77   80.39
  -4 -15  -3   59.69   65.09
   4  16   0  193.48   70.09
  -4  16   0  405.46   74.59
   4 -16   0  351.86   61.59
  -4  16   0  166.68   54.59
   4  16   0  148.99   55.69
   4  16   0  263.57   65.29
  -4  16   0  218.98   74.39
   4 -16   0  299.47   72.09
   4  16   1  122.79   62.59
   4  16   1  133.49   55.09
   4  16   1  134.49   69.49
  -4 -16   1  165.28   52.69
   4 -16  -1  185.98   70.29
  -4  16  -1  204.58   50.89
   4 -16  -1  136.19   57.99
  -4  16  -1  257.47   74.29
  -4  16  -1  226.58   77.19
   4 -16   1  184.48   66.79
   4  16  -1  153.98   51.09
  -4 -16  -1   79.39   59.69
  -4  16   1  270.17   60.59
   4 -16   1   76.39   59.39
   4  16  -1  120.39   77.29
  -4  16   1  107.89   74.19
   4  16  -1  279.27   68.09
  -4  16   1  203.18   72.09
   5   0   0   -2.60   12.50
  -5   0   0   -6.80    8.70
  -5   0   0   10.90   14.20
  -5   0   0   -7.20    8.40
   5   0   0   -2.80    9.40
   5   0   1    8.10   13.10
   5   0  -1   -3.40   19.90
  -5   0   1   14.60   15.40
   5   0   1    3.60    7.90
  -5   0  -1    6.60   11.90
   5   0  -1  -15.50   17.90
   5   0   1   10.10    8.30
  -5   0   1   -3.80   21.10
   5   0  -1    7.10   14.00
  -5   0  -2 2572.54   54.39
   5   0   2 2498.05   54.69
  -5   0   2 2507.95   62.79
   5   0  -2 2463.35   66.89
   5   0  -2 2489.75   62.99
   5   0   2 2562.54   56.79
  -5   0   2 2620.44   66.09
   5   0  -2 2513.65   65.99
  -5   0  -2 2576.04   55.59
  -5   0   2 2575.94   67.09
  -5   0   3  -27.40   20.80
   5   0  -3   16.90   25.20
  -5   0   3   -2.60   19.60
   5   0   3  -21.20   15.70
   5   0   3  -11.30   12.80
   5   0  -3  -23.10   19.90
   5   0   3    3.70   17.80
  -5   0  -3   -7.60   16.30
  -5   0  -3   -8.10   14.30
  -5   0   3    4.70   19.50
  -5   0   4  787.92   50.19
   5   0  -4  740.83   50.09
   5   0  -4  732.03   43.50
   5   0   4  798.22   39.30
   5   0   4  729.73   38.50
  -5   0   4  710.53   45.00
  -5   0   4  770.42   44.30
  -5   0  -4  783.62   36.60
   5   0   4  795.42   32.30
  -5   0  -4  816.12   40.80
   5   0   5    3.70   23.40
  -5   0   5   10.20   32.50
  -5   0  -5   10.60   26.60
   5   0  -5   53.59   28.30
   5   0   5   -9.60   21.60
   5   0  -5   22.40   21.90
  -5   0   5    2.10   30.20
   5   0   5  -18.70   20.90
  -5   0  -5   10.90   24.30
  -5   0   5   -0.50   28.90
  -5   0  -6 1780.32   69.69
   5   0  -6 1702.43   70.79
   5   0   6 1652.63   53.19
  -5   0   6 1704.53   80.39
   5   0   6 1586.44   63.79
  -5   0  -6 1638.24   61.79
  -5   0   6 1740.33   75.59
  -5   0   6 1686.33   68.69
   5   0  -6 1673.13   82.29
   5   0   6 1603.54   73.59
   5   0   7  -30.50   32.40
   5   0   7  -14.10   25.30
  -5   0   7  -55.99   41.60
  -5   0   7   26.10   36.40
  -5   0  -7  -46.70   39.50
  -5   0  -7  -19.10   38.90
   5   0  -7   21.10   38.40
   5   0   7   47.80   43.20
  -5   0   7  -39.00   35.30
   5   0  -7  104.79   52.89
  -5   0  -8  553.24   61.39
   5   0   8  484.65   57.09
   5   0  -8  621.94   76.99
  -5   0   8  621.04   71.29
  -5   0   8  670.13   70.19
   5   0   8  519.25   55.79
  -5   0   8  468.15   66.29
   5   0   8  545.65   49.60
  -5   0  -8  464.55   72.29
   5  -1   0  613.04   24.60
   5  -1   0  621.34   24.80
  -5  -1   0  613.24   15.30
  -5   1   0  607.14   29.70
   5   1   0  606.44   19.50
  -5  -1   0  624.64   14.80
  -5   1   0  624.14   27.70
   5   1   0  606.74   18.40
  -5  -1   0  607.74   31.20
   5  -1   0  638.74   24.70
  -5   1   0  625.74   24.60
   5   1   0  636.74   26.20
   5   1   1  586.24   25.20
  -5  -1   1  578.14   24.10
   5  -1  -1  577.14   27.70
  -5  -1   1  645.64   35.30
  -5   1  -1  574.64   21.40
   5  -1  -1  597.04   30.00
   5  -1  -1  576.94   33.70
  -5  -1   1  518.85   25.60
  -5   1  -1  561.74   21.40
  -5   1  -1  604.44   20.30
  -5  -1  -1  590.24   26.50
   5  -1   1  560.94   23.10
   5  -1   1  578.54   20.70
   5   1  -1  634.54   28.00
  -5   1   1  584.14   36.40
  -5   1   1  575.54   26.80
   5   1  -1  590.64   28.10
   5   1  -1  586.24   27.90
   5  -1  -2   48.70   19.70
  -5   1  -2   36.60   13.90
   5  -1  -2   69.79   21.50
  -5  -1   2   79.69   18.80
  -5  -1   2   80.69   23.40
   5   1   2   53.99   13.30
   5   1   2   53.89   13.40
  -5   1  -2   37.60   15.50
  -5  -1   2   41.50   20.60
   5  -1  -2   29.80   21.60
   5   1   2   60.49   12.20
   5   1  -2   21.30   18.40
  -5  -1  -2   48.30   11.60
   5  -1   2   60.49   14.80
   5   1  -2   46.90   22.10
   5   1  -2   49.50   21.30
  -5  -1  -2   49.10   10.10
  -5   1   2   39.00   20.90
   5  -1   2   69.69    9.80
   5  -1   2   36.10   15.00
  -5   1   2   58.79   18.90
  -5  -1   3  486.15   40.40
  -5  -1   3  493.45   37.40
   5  -1  -3  509.25   36.80
   5   1   3  533.15   31.20
   5   1   3  485.15   28.60
  -5   1  -3  499.15   30.60
  -5   1  -3  476.45   31.90
  -5  -1   3  463.65   35.80
   5  -1  -3  471.85   41.50
   5   1  -3  477.25   35.70
  -5  -1  -3  497.05   26.50
   5  -1   3  515.55   18.30
  -5   1   3  484.75   32.00
   5  -1   3  506.05   31.10
  -5   1   3  445.96   41.50
  -5   1   3  497.15   41.00
   5   1  -3  473.45   41.30
  -5  -1  -3  479.55   27.30
   5  -1   3  515.45   30.70
   5  -1   3  501.25   19.80
   5   1   4  326.77   28.70
  -5  -1   4  246.98   28.80
   5  -1  -4  223.88   24.60
   5   1   4  229.38   26.50
   5  -1  -4  214.88   31.80
  -5  -1   4  236.08   29.50
  -5  -1   4  241.18   31.60
  -5   1  -4  238.38   26.80
   5   1   4  255.47   28.00
  -5   1  -4  223.18   24.80
   5  -1   4  265.27   28.00
  -5   1   4  205.88   25.00
   5   1  -4  232.58   28.00
  -5   1   4  248.08   31.80
  -5  -1  -4  242.18   23.40
  -5   1   4  226.28   32.30
   5  -1   4  272.47   21.40
   5   1  -4  243.28   31.70
  -5  -1  -4  245.58   27.10
   5  -1   4  262.97   29.80
   5   1   5  353.16   31.30
   5  -1  -5  446.06   44.30
  -5  -1   5  373.16   42.20
   5   1   5  450.25   35.70
  -5  -1   5  413.86   45.90
   5  -1  -5  410.06   41.40
  -5  -1   5  470.55   45.40
  -5   1  -5  424.06   42.30
  -5   1  -5  396.26   41.20
   5   1   5  447.96   45.10
   5  -1   5  423.26   26.80
   5  -1   5  403.16   45.70
   5   1  -5  433.86   41.20
  -5   1   5  479.35   40.80
   5   1  -5  314.07   33.10
  -5  -1  -5  361.26   37.40
   5  -1   5  427.86   39.10
  -5  -1  -5  384.76   36.80
  -5   1   5  523.85   53.49
  -5   1   5  373.66   37.90
   5   1   6  -51.09   31.10
   5   1   6   -4.10   28.30
   5  -1  -6  -51.29   42.20
   5   1   6   28.50   27.30
   5  -1  -6  -38.00   31.40
  -5  -1   6    5.50   35.90
  -5   1  -6    6.80   33.20
  -5  -1   6   48.40   33.60
  -5   1  -6   27.40   33.20
  -5  -1   6  -15.30   38.00
  -5   1   6  -22.20   35.10
  -5  -1  -6  -18.70   31.50
  -5  -1  -6   38.60   35.80
   5  -1   6   42.50   31.20
   5   1  -6   -8.90   26.10
   5  -1   6   -2.10   32.40
  -5   1   6   33.70   34.40
   5   1  -6  -16.20   39.20
   5  -1   6   20.80   19.40
  -5   1   6  -31.60   38.80
   5  -1  -7  109.79   54.59
   5   1   7  104.09   36.20
  -5   1  -7  116.39   49.50
   5   1   7  127.39   30.30
   5  -1  -7  116.49   38.90
  -5  -1   7  201.48   44.70
  -5  -1   7  110.09   45.30
  -5   1  -7  107.59   43.00
  -5  -1   7  132.29   40.10
   5   1  -7  168.78   54.59
   5  -1   7  173.78   38.60
  -5   1   7   84.29   39.50
  -5  -1  -7  110.99   36.20
  -5   1   7   95.19   40.50
   5  -1   7  196.78   52.29
  -5   1   7  114.79   46.20
  -5  -1  -7    4.20   45.10
   5  -1   7  162.08   27.10
  -5   1  -8   76.49   77.29
   5   1   8   72.09   38.40
  -5  -1   8   24.80   39.70
   5  -1  -8    0.80   42.60
   5   1   8   82.79   48.60
  -5  -1   8  -34.00   53.09
   5   1   8    2.30   48.00
  -5   1  -8    2.20   53.19
   5  -1  -8   27.40   64.59
   5  -1   8   35.50   46.70
   5  -1   8   75.29   28.30
   5  -1   8   21.30   45.90
   5   1  -8    3.90   64.09
  -5   1   8  105.49   46.70
  -5  -1  -8  133.49   51.79
   5   1  -8   21.40   56.89
  -5   1   8   96.59   58.29
  -5   1   8  100.79   58.99
   5  -2   0   22.00   17.50
  -5   2   0    7.80   18.80
  -5  -2   0    1.20   10.60
  -5  -2   0   -5.20   15.90
   5  -2   0   12.30   14.20
  -5   2   0  -16.20   17.40
  -5  -2   0   -5.60    8.50
   5   2   0   -5.70    9.90
   5   2   0  -36.50   17.50
   5   2   0   -2.90   10.40
  -5   2   0   -7.40   16.50
   5  -2   0    4.70   13.20
   5   2   1  763.82   28.30
  -5  -2   1  803.72   30.90
   5  -2  -1  715.63   64.99
  -5   2  -1  771.82   28.90
  -5  -2   1  886.71   34.20
   5   2   1  818.32   21.50
   5   2   1  809.62   20.80
  -5   2  -1  766.92   28.80
   5  -2  -1  806.52   35.70
  -5   2  -1  835.32   25.30
   5  -2  -1  807.42   33.10
  -5  -2   1  790.52   30.20
  -5   2   1  760.62   32.40
   5  -2   1  796.22   24.50
   5   2  -1  793.82   29.20
   5  -2   1  807.62   28.30
  -5   2   1  849.22   36.00
   5   2  -1  761.12   33.80
   5  -2   1  789.72   31.10
  -5   2   1  777.32   33.40
  -5  -2   2 1513.55   46.10
  -5  -2   2 1503.55   49.00
   5   2   2 1525.85   37.60
   5  -2  -2 1496.45   50.69
  -5  -2   2 1456.75   47.80
   5  -2  -2 1485.55   47.50
   5   2   2 1527.05   39.40
  -5   2  -2 1487.95   43.00
  -5   2  -2 1480.65   41.80
   5  -2   2 1457.55   44.20
  -5   2   2 1498.25   47.60
   5   2  -2 1539.15   46.30
   5   2  -2 1390.56   48.00
   5   2  -2 1473.95   48.80
  -5  -2  -2 1478.05   35.60
  -5   2   2 1565.84   48.00
  -5   2   2 1595.64   49.70
   5  -2   2 1454.65   43.20
   5   2   3 1228.48   41.20
   5   2   3 1149.98   38.10
   5   2   3 1209.58   40.70
  -5   2  -3 1234.18   44.80
  -5  -2   3 1251.37   43.20
  -5  -2   3 1158.08   46.60
   5  -2  -3 1199.98   51.99
  -5  -2   3 1225.58   50.59
   5  -2  -3 1148.49   47.10
  -5   2  -3 1145.49   40.90
   5  -2   3 1097.59   43.40
  -5  -2  -3 1182.88   38.80
  -5  -2  -3 1214.08   35.20
  -5   2   3 1201.58   47.50
   5   2  -3 1203.38   46.10
  -5   2   3 1204.28   52.99
   5   2  -3 1236.38   50.89
   5  -2   3 1140.79   42.20
  -5   2   3 1210.18   47.50
  -5   2  -4   18.00   19.40
   5   2   4   35.90   20.60
  -5   2  -4  -18.80   21.60
   5  -2  -4   -1.50   28.30
  -5  -2   4   30.90   28.30
   5   2   4   27.20   19.90
  -5  -2   4   12.60   23.90
  -5  -2   4    3.90   20.20
   5   2   4   25.00   22.10
   5  -2  -4  -12.80   23.00
  -5   2   4   11.30   29.10
   5  -2   4   -1.90   21.10
   5   2  -4   37.90   24.20
  -5   2   4  -35.80   29.50
   5  -2   4   16.90   19.80
  -5  -2  -4  -14.60   19.40
  -5   2   4    1.40   20.20
   5   2  -4  -16.10   22.80
  -5  -2   5   29.60   33.10
   5  -2  -5   -0.10   27.20
  -5  -2   5    0.00   29.00
  -5   2  -5    6.00   23.60
   5  -2  -5   29.50   28.40
  -5  -2   5    3.20   25.40
   5   2   5   11.20   23.80
   5   2   5  -13.50   20.40
   5   2   5    5.80   23.40
  -5   2  -5   -8.50   26.40
   5   2  -5  -13.00   25.60
  -5   2   5   15.20   30.20
   5  -2   5  -18.10   24.10
   5   2  -5  -19.70   33.40
   5  -2   5    0.50   23.20
   5  -2   5    5.30   12.70
  -5  -2  -5   -8.40   30.20
  -5   2   5  -33.70   34.40
  -5   2   5  -45.90   25.70
   5   2   6  317.97   37.50
   5   2   6  340.97   37.50
  -5  -2   6  323.67   36.20
  -5  -2   6  241.98   40.90
   5  -2  -6  362.36   40.30
  -5   2  -6  376.86   46.10
   5  -2  -6  352.66   48.60
  -5   2  -6  331.67   40.50
  -5  -2   6  318.87   45.90
   5   2   6  337.67   34.30
   5  -2   6  337.57   36.90
  -5  -2  -6  351.76   38.80
  -5   2   6  310.27   43.50
   5  -2   6  384.16   39.30
   5   2  -6  364.16   49.50
  -5   2   6  310.57   43.60
  -5   2   6  228.58   44.60
   5  -2   6  347.47   24.50
  -5  -2  -6  353.36   36.10
  -5   2  -7  342.87   50.09
   5   2   7  433.86   41.20
  -5  -2   7  330.27   40.60
   5  -2  -7  311.17   57.89
   5   2   7  395.76   48.60
  -5  -2   7  432.06   48.10
   5  -2  -7  442.76   45.60
  -5   2  -7  364.66   51.19
  -5  -2   7  429.26   52.29
   5  -2   7  423.86   30.10
  -5   2   7  397.36   49.40
  -5  -2  -7  269.27   44.10
  -5   2   7  349.17   54.49
  -5   2   7  445.26   55.39
   5   2  -7  310.17   52.19
   5   2  -7  418.16   61.29
   5  -2   7  383.26   45.20
   5  -2   7  387.66   57.09
  -5  -2   8  317.47   48.60
  -5  -2   8  214.78   73.29
   5   2   8  249.97   51.49
   5   2   8  285.27   41.60
   5   2   8  194.98   49.50
  -5  -2   8  300.47   58.19
   5  -2  -8  303.07   69.29
  -5   2  -8  222.48   51.89
   5  -2  -8  330.77   50.09
   5   2  -8  355.16   62.99
   5  -2   8  313.77   55.29
   5  -2   8  316.37   34.80
  -5  -2  -8  229.28   53.59
  -5   2   8  259.07   63.19
   5   2  -8  266.97   70.19
  -5   2   8  339.07   61.79
   5  -2   8  330.47   59.59
  -5  -3   0 2635.44   61.69
   5  -3   0 2741.93   63.99
   5   3   0 2840.72   60.09
  -5   3   0 2806.02   71.09
  -5  -3   0 2837.62   66.29
   5   3   0 2641.04   66.99
   5  -3   0 2775.82   67.09
  -5   3   0 2835.52   65.09
   5  -3   0 2755.42   67.19
   5  -3  -1   -0.20   18.60
   5   3   1   12.30   11.30
  -5   3  -1    2.50   14.30
  -5   3  -1   13.80   15.20
   5   3   1   -6.80   18.40
   5  -3  -1   -1.40   18.40
  -5  -3   1   13.80   15.90
   5   3   1   22.00   11.20
  -5  -3   1   16.10   16.00
   5  -3  -1    1.00   19.80
  -5  -3   1   18.50   17.30
   5   3  -1   27.40   16.00
   5   3  -1   19.30   20.80
  -5  -3  -1    6.10    8.80
  -5   3   1    6.90   18.50
   5  -3   1   12.40   16.20
  -5   3   1  -12.80   20.60
   5   3  -1   19.00   15.30
   5  -3   1   17.50   11.90
  -5   3   1    4.70   19.70
   5  -3   1   13.00   15.80
  -5  -3  -1    7.50    8.90
  -5  -3   2 1149.19   43.30
  -5   3  -2 1233.68   40.30
   5  -3  -2 1228.38   44.70
  -5  -3   2 1189.28   44.40
   5   3   2 1224.38   35.90
  -5   3  -2 1169.28   40.50
  -5  -3   2 1162.28   41.90
   5  -3  -2 1196.98   48.20
   5   3   2 1186.68   34.20
  -5   3   2 1226.68   48.50
   5   3  -2 1181.88   43.40
  -5   3   2 1208.58   50.19
  -5  -3  -2 1182.28   31.60
   5   3  -2 1200.98   45.60
   5  -3   2 1253.67   43.80
   5  -3   2 1217.28   42.30
  -5  -3  -2 1207.68   32.60
  -5   3   2 1221.68   45.30
  -5   3  -3  173.78   24.80
  -5  -3   3  123.69   24.00
  -5   3  -3  138.99   19.90
   5   3   3  152.28   23.40
   5  -3  -3  158.68   27.80
   5   3   3  147.89   20.60
   5   3   3  124.39   18.70
  -5  -3   3  166.48   20.80
  -5  -3   3  163.08   25.90
   5  -3  -3  124.89   21.50
  -5   3   3  186.68   32.50
  -5  -3  -3  161.08   15.90
  -5   3   3  157.98   22.70
   5  -3   3  125.89   23.80
   5   3  -3  147.79   27.20
  -5  -3  -3  141.09   19.20
  -5   3   3  181.18   30.50
   5  -3   3  136.79   21.30
  -5  -3   4  389.16   40.10
   5   3   4  437.26   38.60
   5   3   4  428.26   36.10
   5   3   4  385.56   32.90
  -5  -3   4  356.56   36.40
  -5  -3   4  440.16   41.80
  -5   3  -4  375.26   38.00
   5  -3  -4  399.96   36.00
   5  -3  -4  458.75   41.30
  -5   3  -4  449.46   42.60
  -5   3   4  377.16   39.70
  -5   3   4  437.36   44.00
  -5  -3  -4  394.36   36.10
  -5   3   4  419.56   40.70
   5   3  -4  465.25   47.80
  -5  -3  -4  385.16   31.90
   5  -3   4  346.47   36.60
  -5   3  -5   73.89   35.70
   5  -3  -5   12.70   29.40
   5   3   5   60.29   31.40
  -5  -3   5   38.00   31.00
  -5   3  -5   74.49   35.80
   5   3   5   29.50   25.50
  -5  -3   5   46.20   28.80
   5   3   5   23.90   22.60
   5  -3  -5   57.39   35.20
  -5  -3   5   54.39   25.80
   5  -3   5   43.40   27.80
  -5  -3  -5   51.99   23.50
  -5   3   5    4.40   35.70
  -5   3   5   25.20   35.40
   5   3  -5   33.20   30.30
   5   3  -5   63.99   33.70
   5  -3   5   35.70   26.40
  -5   3   5   61.39   31.90
  -5  -3   6  370.26   43.40
   5   3   6  320.87   38.30
   5  -3  -6  308.17   39.10
   5   3   6  345.37   34.90
   5   3   6  332.97   41.10
  -5   3  -6  371.56   41.10
  -5  -3   6  368.06   48.60
   5  -3  -6  355.16   49.30
  -5   3  -6  352.16   42.50
  -5  -3   6  392.66   43.70
  -5   3   6  306.87   48.20
   5  -3   6  317.47   38.70
  -5   3   6  325.27   44.50
   5  -3   6  340.87   38.20
   5   3  -6  315.17   48.80
   5   3  -6  378.36   40.50
  -5   3   6  344.97   42.20
   5   3   7   86.59   41.10
  -5   3  -7  138.19   52.69
  -5  -3   7  117.09   38.00
  -5  -3   7   14.10   32.40
  -5   3  -7   17.40   40.50
   5   3   7   47.70   39.90
   5   3   7   47.30   43.30
   5  -3  -7   89.29   39.50
  -5  -3   7   11.80   48.70
   5  -3  -7   30.00   59.69
  -5  -3  -7  -37.40   41.00
  -5   3   7    7.90   44.40
   5  -3   7   58.19   47.50
   5   3  -7   59.69   52.89
  -5   3   7   87.79   50.29
   5   3  -7   31.00   47.20
  -5  -3  -7    4.00   45.10
  -5   3   7  -58.09   45.40
  -5  -3   8  291.27   41.10
   5   3   8  317.57   60.79
   5   3   8  294.47   51.09
  -5   3  -8  236.58   52.89
   5  -3  -8  323.47   49.90
   5  -3  -8  263.87   69.29
  -5  -3   8  247.88   61.99
  -5  -3   8  195.28   60.99
   5  -3   8  189.48   53.99
   5   3  -8  188.78   74.49
   5   3  -8  345.57   64.19
  -5   3   8  384.96   53.19
   5  -3   8  355.86   59.29
  -5   3   8  314.87   63.59
  -5   3   8  251.47   64.79
  -5  -3  -8  139.29   51.49
  -5   4   0    0.40   22.20
  -5   4   0  -12.40   20.20
   5  -4   0  -27.90   19.80
   5  -4   0   -1.30   18.60
  -5  -4   0    7.30   17.50
  -5  -4   0   -0.50   12.50
   5  -4   0   -3.80   20.10
  -5   4   0    3.30   19.70
   5   4   0   -6.90   15.50
  -5  -4   0  -12.80   16.70
   5   4   0  -13.60   14.90
   5  -4  -1 1427.96   48.50
  -5   4  -1 1389.36   46.30
   5   4   1 1388.66   38.70
   5  -4  -1 1306.57   47.50
   5   4   1 1355.96   41.30
  -5  -4   1 1376.16   47.80
  -5   4  -1 1440.56   39.60
  -5   4   1 1317.07   47.90
  -5   4   1 1468.95   51.59
  -5  -4  -1 1417.66   36.10
   5   4  -1 1385.46   46.40
   5  -4   1 1366.16   46.50
   5   4  -1 1426.66   45.00
   5  -4   1 1409.46   38.70
  -5  -4  -1 1402.36   35.60
   5  -4   1 1403.66   45.40
  -5   4   1 1361.36   51.29
  -5   4  -2   -7.80   21.00
  -5  -4   2   15.60   18.30
   5  -4  -2   18.60   23.80
  -5  -4   2   -8.00   21.30
  -5  -4   2   12.00   19.50
   5   4   2    5.40   16.20
   5   4   2   10.50   16.00
   5  -4  -2    5.20   17.40
   5   4  -2   27.30   20.50
  -5   4   2  -24.10   24.70
  -5  -4  -2   16.10   12.90
  -5  -4  -2   14.50   13.70
   5   4  -2   22.80   21.50
  -5   4   2   15.90   30.00
  -5   4   2   -2.70   21.70
   5  -4   2   19.10   18.50
   5  -4   2    4.80   19.10
  -5  -4   3 3169.88   78.69
   5   4   3 3123.59   76.19
  -5   4  -3 3139.69   81.19
   5   4   3 3140.89   80.29
  -5  -4   3 3178.58   80.89
   5   4   3 2943.41   79.59
   5  -4  -3 3197.88   86.89
  -5  -4   3 3137.69   82.89
   5  -4  -3 3142.09   79.49
  -5   4   3 3014.00   83.39
  -5  -4  -3 3074.29   70.19
   5   4  -3 3070.39   81.69
  -5   4   3 3068.09   85.79
   5  -4   3 3143.09   78.59
  -5  -4  -3 3196.08   73.09
   5   4  -3 3086.09   81.69
   5  -4   3 3108.29   81.89
  -5   4   3 3116.59   82.59
  -5   4  -4  -24.40   23.50
   5   4   4   22.00   18.90
   5   4   4   28.10   26.90
  -5  -4   4   -0.30   27.20
   5  -4  -4  -24.50   25.20
   5   4   4   -6.00   23.20
  -5  -4   4  -13.70   25.20
   5  -4  -4   -1.50   29.40
  -5  -4   4    3.90   22.30
  -5   4   4   23.90   26.30
  -5  -4  -4    4.60   18.10
   5  -4   4  -23.50   23.30
   5   4  -4   33.10   27.10
  -5  -4  -4   25.70   20.40
  -5   4   4   23.90   27.00
   5  -4   4   -3.80   23.00
   5   4  -4   37.60   28.80
  -5   4   4  -34.90   27.00
   5   4   5   97.49   25.50
  -5  -4   5  140.29   33.70
   5  -4  -5  104.19   38.20
   5  -4  -5  160.38   33.40
   5   4   5   52.39   31.40
  -5  -4   5   93.59   33.90
  -5  -4   5   92.49   31.00
   5   4   5   89.59   31.60
   5  -4   5  126.99   30.10
  -5   4   5   91.49   37.80
   5   4  -5   49.10   38.10
   5   4  -5  107.39   29.70
  -5  -4  -5   98.59   24.90
   5  -4   5   71.79   33.50
  -5   4   5  102.09   35.90
  -5  -4  -5  104.79   27.70
  -5   4   5  133.39   34.90
   5   4   6  -30.90   31.20
   5  -4  -6    1.10   35.40
   5   4   6   24.30   34.70
  -5  -4   6   -1.50   37.70
   5   4   6   24.00   34.40
  -5  -4   6  -22.00   38.90
   5  -4  -6  119.99   54.39
  -5  -4   6   -9.20   28.00
  -5   4  -6  -46.20   38.00
  -5  -4  -6  -18.00   28.00
   5  -4   6   13.20   33.80
   5   4  -6   43.40   37.70
   5  -4   6  -13.30   32.70
  -5   4   6   -7.70   42.70
  -5   4   6   30.90   40.60
  -5   4   6  -15.70   57.49
   5   4  -6   51.39   40.20
   5   4   7  825.92   64.39
   5  -4  -7  739.83   68.39
  -5  -4   7  831.02   60.69
   5   4   7  931.11   70.79
   5  -4  -7  904.81   68.89
  -5   4  -7  867.71   78.39
   5   4   7  960.00   62.49
  -5  -4   7  808.02   79.19
   5  -4   7  945.91   73.79
  -5   4   7  978.40   85.89
  -5   4   7  924.51   83.09
  -5   4   7  918.11   74.09
   5   4  -7  915.91   77.59
   5   4  -7  850.41   70.89
  -5  -4   8   18.30   35.30
   5   4   8  -84.09   51.79
   5   4   8  -47.10   49.60
  -5  -4   8   -9.10   55.59
  -5   4  -8  -55.29   98.89
   5  -4  -8  131.89   69.29
   5  -4  -8   23.40   53.99
  -5  -4   8  -34.90   58.69
  -5   4   8  -14.30   50.59
   5  -4   8  114.59   54.19
  -5  -4  -8  -91.39   59.49
   5   4  -8    1.20   69.49
   5   4  -8 -160.48   59.69
  -5  -4  -8  -55.39   49.30
   5  -4   8   45.10   50.29
  -5   4   8    8.50   64.09
  -5   4   8  -46.40   59.49
  -5   5   0  489.15   40.90
   5   5   0  528.25   33.10
   5  -5   0  440.76   32.40
  -5  -5   0  487.25   27.50
  -5   5   0  453.45   48.90
  -5  -5   0  528.15   34.40
   5   5   0  462.75   27.90
   5  -5   0  454.55   34.90
   5  -5   0  445.06   33.30
  -5   5   0  471.85   34.50
  -5   5  -1  212.98   24.70
   5  -5  -1  232.68   26.20
   5   5   1  193.38   26.10
  -5   5  -1  242.08   25.30
  -5  -5   1  236.38   25.50
   5  -5  -1  229.88   23.10
  -5   5  -1  235.78   21.60
  -5  -5   1  197.28   22.30
   5   5   1  206.48   19.90
   5   5  -1  218.58   21.90
  -5  -5  -1  196.48   18.10
  -5   5   1  230.88   24.00
  -5   5   1  212.28   26.00
   5  -5   1  220.38   25.10
  -5   5   1  210.68   27.50
  -5  -5  -1  222.58   22.50
   5  -5   1  212.08   24.00
   5  -5   1  231.18   23.90
   5   5  -1  188.98   21.80
  -5  -5   2  472.15   36.00
   5  -5  -2  503.95   42.10
  -5   5  -2  482.85   37.00
   5   5   2  433.76   32.40
  -5  -5   2  479.05   34.10
   5  -5  -2  477.75   39.00
  -5  -5   2  428.26   34.80
  -5   5  -2  454.75   34.50
  -5   5  -2  501.05   23.10
  -5   5   2  415.06   46.10
   5   5  -2  444.56   35.60
  -5  -5  -2  490.75   27.90
  -5  -5  -2  464.95   27.20
  -5   5   2  474.75   42.40
   5   5  -2  445.66   38.00
  -5   5   2  459.75   39.50
   5  -5   2  508.65   35.90
   5  -5   2  467.85   37.40
   5  -5  -3  366.76   36.80
   5  -5  -3  341.17   32.90
   5   5   3  382.16   34.70
  -5   5  -3  319.47   33.30
   5   5   3  319.77   32.40
  -5   5  -3  420.26   42.60
  -5  -5   3  345.57   34.60
  -5  -5   3  363.46   39.50
  -5  -5   3  364.06   38.10
  -5   5   3  334.47   39.40
  -5   5   3  338.97   31.10
  -5  -5  -3  328.47   26.60
   5   5  -3  316.27   35.50
  -5   5   3  318.67   33.80
   5  -5   3  448.36   42.30
   5   5  -3  282.67   27.00
   5  -5   3  339.57   35.70
  -5  -5  -3  343.57   31.00
  -5  -5   4  296.87   32.50
   5   5   4  252.77   25.70
  -5   5  -4  246.08   31.00
   5  -5  -4  325.27   34.30
  -5  -5   4  236.78   28.60
   5  -5  -4  234.48   32.00
   5   5   4  249.58   29.80
  -5   5  -4  157.08   25.80
   5   5   4  256.57   34.10
  -5  -5   4  275.57   27.50
   5   5  -4  264.97   36.50
   5  -5   4  200.98   29.80
  -5  -5  -4  289.57   30.70
  -5   5   4  271.97   42.50
  -5   5   4  221.28   33.10
  -5   5   4  214.48   37.10
   5   5  -4  246.78   33.50
  -5  -5  -4  230.38   25.60
   5  -5   4  241.78   31.70
   5   5   5  105.69   34.90
   5  -5  -5  162.18   34.10
  -5   5  -5   21.90   25.60
  -5  -5   5  136.39   27.80
   5  -5  -5  149.09   34.00
  -5  -5   5  144.29   36.70
   5   5   5  100.29   30.50
  -5   5  -5  157.28   36.10
  -5  -5   5  109.59   36.20
   5   5   5  123.49   33.10
  -5  -5  -5  119.09   28.70
   5   5  -5  161.98   41.50
  -5   5   5  142.39   37.00
   5   5  -5   99.79   36.90
  -5  -5  -5  116.79   26.80
  -5   5   5  140.09   36.40
  -5   5   5  152.18   41.20
   5  -5   5   80.79   31.50
   5   5   6  122.29   35.90
   5  -5  -6  160.48   50.79
   5   5   6  228.98   36.10
  -5   5  -6  220.88   45.40
   5   5   6  171.78   40.40
  -5  -5   6  201.08   43.50
  -5  -5   6  232.88   44.80
   5  -5  -6  195.58   41.50
  -5  -5   6  303.07   37.90
  -5   5   6  207.88   48.40
   5   5  -6  209.98   44.60
   5   5  -6  153.38   50.59
   5  -5   6  199.38   39.70
  -5  -5  -6  146.79   33.30
  -5   5   6  272.47   45.80
   5  -5   6  162.98   39.10
  -5   5   6  106.49   48.10
   5  -5  -7  122.99   41.40
  -5   5  -7  157.18   55.59
  -5  -5   7  173.88   54.49
   5   5   7  157.58   46.60
  -5  -5   7  255.57   38.80
   5   5   7  165.68   44.50
   5  -5  -7  181.38   60.89
   5   5   7  122.39   41.60
  -5  -5   7  181.78   51.09
  -5   5   7  114.79   54.49
   5   5  -7  235.38   62.39
  -5  -5  -7  149.79   38.80
   5  -5   7   57.89   50.69
  -5   5   7  254.07   54.89
  -5  -5  -7   79.89   46.90
   5   5  -7  179.58   51.79
  -5   5   7   94.69   54.09
   5   5   8  144.69   53.99
  -5  -5   8  185.48   59.69
   5  -5  -8  203.68   53.59
  -5   5  -8  148.59   65.69
   5  -5  -8  253.37   75.99
  -5  -5   8  183.68   62.59
   5   5   8  151.48   53.59
  -5  -5   8  180.98   35.50
   5  -5   8  114.09   54.89
  -5   5   8  162.18   72.19
  -5  -5  -8  159.48   65.39
   5   5  -8  164.28   75.79
   5  -5   8  132.19   53.89
  -5   5   8  194.68   54.19
   5   5  -8  148.89   64.99
  -5  -6   0  -31.50   17.20
  -5   6   0   -8.50   24.00
   5   6   0   10.70   17.90
   5  -6   0  -12.90   23.20
   5   6   0   13.10   21.20
   5  -6   0  -25.90   21.50
  -5   6   0    5.00   23.50
  -5  -6   0  -19.30   21.10
  -5   6   0    6.40   20.70
  -5   6  -1  489.15   39.20
  -5  -6   1  480.85   32.00
  -5   6  -1  489.15   32.00
  -5  -6   1  465.95   31.70
   5  -6  -1  457.25   35.90
   5   6   1  476.85   33.70
  -5   6  -1  537.25   42.90
   5   6   1  434.66   34.10
   5  -6  -1  426.36   39.60
  -5   6   1  449.76   43.80
   5   6  -1  431.86   34.50
  -5  -6  -1  443.16   30.00
  -5   6   1  434.06   43.50
   5   6  -1  480.65   35.80
   5  -6   1  414.66   35.00
   5  -6   1  465.85   41.40
  -5  -6  -1  464.35   29.30
   5  -6   1  471.75   32.50
  -5   6   1  484.15   42.30
  -5  -6   2 1429.36   56.39
  -5   6  -2 1495.25   56.29
   5  -6  -2 1489.35   53.79
  -5  -6   2 1502.45   51.59
   5  -6  -2 1420.36   55.49
   5   6   2 1499.25   49.20
   5   6   2 1420.26   48.20
  -5   6  -2 1494.05   41.30
   5  -6   2 1429.06   55.19
   5   6  -2 1452.65   54.89
   5   6  -2 1505.15   53.09
   5  -6   2 1440.26   53.99
  -5   6   2 1459.15   56.89
  -5   6   2 1385.36   60.19
  -5  -6  -2 1448.16   45.30
  -5  -6  -2 1558.34   46.30
  -5   6   2 1533.75   59.79
  -5   6  -3  507.55   43.80
   5  -6  -3  502.15   43.60
  -5  -6   3  506.05   43.20
   5   6   3  533.65   41.10
   5   6   3  501.95   36.00
  -5  -6   3  609.14   42.90
  -5   6  -3  542.85   48.10
  -5   6  -3  540.45   18.60
  -5  -6   3  570.64   37.50
   5   6   3  532.85   45.50
   5  -6  -3  542.45   48.40
   5  -6   3  603.64   43.00
   5   6  -3  584.94   44.90
  -5   6   3  534.05   52.49
  -5   6   3  529.75   40.30
   5   6  -3  539.85   46.40
  -5   6   3  538.25   43.70
  -5  -6  -3  540.45   32.10
   5  -6   3  520.45   44.30
  -5  -6  -3  516.05   33.00
  -5   6  -4  147.09   30.50
   5  -6  -4  131.89   31.40
  -5  -6   4  140.69   30.60
   5  -6  -4  190.18   37.10
   5   6   4  180.88   35.40
  -5   6  -4  113.69   30.00
   5   6   4  201.78   28.60
  -5  -6   4  143.79   29.80
   5   6   4  141.59   25.80
  -5  -6   4  151.68   32.60
   5  -6   4  175.18   31.10
  -5   6   4  194.08   36.20
  -5   6   4  156.08   31.30
   5  -6   4  182.68   31.20
   5   6  -4  101.99   34.00
   5   6  -4  191.88   36.10
  -5   6   4  151.58   34.50
  -5  -6  -4  143.19   23.50
  -5   6  -5   44.30   35.20
   5   6   5    0.40   26.30
  -5  -6   5   81.09   35.40
  -5  -6   5   19.70   37.50
   5   6   5  107.79   37.90
  -5  -6   5   46.70   30.30
  -5   6  -5  -29.70   38.80
   5  -6  -5   -8.60   33.30
   5  -6  -5   53.59   33.50
   5   6   5   49.50   26.80
  -5   6   5   82.49   44.30
   5   6  -5    0.70   37.30
   5   6  -5   51.49   38.80
  -5  -6  -5   35.00   30.80
   5  -6   5   25.90   32.80
  -5   6   5   57.99   38.80
  -5   6   5  -14.00   33.60
  -5  -6  -5   -6.00   26.40
   5   6   6  235.48   42.10
  -5  -6   6  358.76   49.20
  -5   6  -6  332.17   49.60
  -5   6  -6  271.17   47.70
   5   6   6  211.48   45.00
  -5  -6   6  308.97   47.50
   5  -6  -6  255.07   51.49
  -5  -6   6  285.07   37.70
   5  -6  -6  285.47   43.80
   5   6   6  280.57   47.30
  -5   6   6  175.68   42.70
   5   6  -6  287.27   49.50
  -5  -6  -6  263.97   35.50
   5  -6   6  279.27   42.50
   5   6  -6  305.87   53.19
   5  -6   6  235.28   43.30
  -5   6   6  205.58   48.40
  -5   6   6  244.58   52.89
   5   6   7  241.68   44.10
  -5   6  -7  287.47   59.89
  -5  -6   7  285.27   40.10
  -5  -6   7  238.28   53.99
   5   6   7  265.47   50.59
   5  -6  -7  141.19   62.29
   5  -6  -7  288.67   47.50
  -5  -6   7  357.56   49.90
  -5   6  -7  204.08   56.99
   5   6   7  219.28   48.40
  -5  -6  -7  212.48   43.20
  -5   6   7  375.96   61.89
   5  -6   7  309.67   51.79
   5  -6   7  276.77   53.39
   5   6  -7  229.98   57.49
   5   6  -7  220.88   66.89
  -5  -6  -7  209.88   49.20
  -5   6   7  282.17   48.10
  -5   6   7  236.78   59.59
  -5   7   0   28.70   25.90
   5  -7   0   24.10   25.20
  -5   7   0   44.40   21.80
  -5  -7   0   16.20   22.90
  -5  -7   0   37.90   20.60
   5  -7   0   34.20   19.90
  -5   7   0   27.60   27.50
   5   7   0   46.60   20.90
   5   7   0   16.60   20.70
  -5   7  -1  447.06   41.50
   5  -7  -1  462.75   44.70
  -5  -7   1  450.45   37.50
   5  -7  -1  333.77   31.90
  -5   7  -1  435.66   34.60
   5   7   1  420.66   41.30
   5   7   1  388.56   37.50
  -5   7   1  445.86   43.80
  -5   7   1  411.46   40.80
   5  -7   1  388.56   34.70
   5   7  -1  391.06   37.50
  -5  -7  -1  427.06   32.90
  -5   7   1  420.76   43.90
   5   7  -1  417.16   41.10
   5  -7   1  428.86   40.00
  -5  -7  -1  448.36   35.00
   5   7   2   -4.20   23.30
  -5  -7   2   55.69   23.20
  -5   7  -2   20.00   26.90
  -5   7  -2   33.80   26.40
   5   7   2    3.80   29.80
  -5  -7   2  -14.20   21.90
  -5   7  -2   11.50   16.70
   5  -7  -2   25.10   26.10
   5   7   2    1.70   24.60
  -5  -7   2   58.39   28.30
   5  -7  -2   24.50   23.10
  -5   7   2   22.50   27.30
  -5  -7  -2   20.80   19.70
   5   7  -2   34.30   25.30
  -5   7   2    2.50   25.30
   5   7  -2   14.10   24.20
  -5   7   2   34.80   28.30
  -5  -7  -2    0.10   19.60
   5  -7   2   29.10   25.50
   5  -7   2   -0.40   20.30
  -5  -7   3  828.02   49.80
   5   7   3  791.92   53.89
  -5  -7   3  862.71   44.10
  -5   7  -3  981.90   58.79
  -5  -7   3  973.80   52.89
  -5   7  -3  882.71   29.20
   5  -7  -3  897.71   52.49
   5   7   3  947.41   47.00
  -5   7  -3  804.02   28.50
   5   7   3  825.42   45.70
   5  -7  -3  826.12   55.39
  -5   7  -3  982.60   51.89
  -5   7   3  782.22   53.29
   5  -7   3  909.41   52.59
   5   7  -3  925.11   49.40
  -5   7   3  853.11   58.99
  -5  -7  -3  921.91   40.80
   5  -7   3  868.11   51.79
   5   7  -3  824.52   51.69
  -5  -7  -3  870.31   41.30
  -5   7   3  816.72   51.09
  -5  -7   4    4.80   29.40
  -5   7  -4   13.30   31.60
   5   7   4    8.10   28.10
   5   7   4   34.50   30.70
   5  -7  -4  -32.70   29.90
   5  -7  -4  -22.90   35.30
  -5  -7   4   21.30   24.10
  -5  -7   4   41.40   31.10
  -5   7  -4   12.70   30.70
   5   7   4   33.30   34.80
  -5  -7  -4    1.90   24.50
  -5  -7  -4   -9.10   25.30
   5  -7   4   -4.20   30.50
   5   7  -4  -47.80   32.00
  -5   7   4   16.40   30.70
  -5   7   4   50.79   34.20
   5   7  -4   21.70   28.10
   5  -7   4   -9.90   29.90
  -5   7   4   -7.40   33.70
   5   7   5  604.64   57.69
   5  -7  -5  559.04   54.69
  -5  -7   5  624.34   48.70
   5   7   5  584.34   61.59
  -5  -7   5  599.04   62.09
   5  -7  -5  628.54   56.49
   5   7   5  572.24   55.99
  -5   7  -5  770.52   71.79
  -5   7  -5  505.95   56.59
  -5  -7   5  557.04   58.89
  -5  -7  -5  549.65   50.19
  -5   7   5  564.74   58.49
  -5   7   5  610.44   70.39
  -5   7   5  616.74   54.99
   5   7  -5  594.24   67.39
   5  -7   5  668.03   59.59
   5   7  -5  701.93   63.29
   5  -7   5  574.24   58.79
  -5  -7   6   41.80   44.10
  -5  -7   6  -11.90   41.40
   5   7   6  -15.20   35.90
   5  -7  -6  -18.40   38.10
  -5   7  -6   49.70   44.10
   5  -7  -6   66.69   52.39
   5   7   6  -49.99   44.00
   5   7   6   41.00   45.00
  -5  -7   6   -1.80   31.70
  -5   7   6   32.70   52.69
   5  -7   6  -41.50   37.90
   5   7  -6   42.60   39.00
  -5  -7  -6  -17.00   32.60
   5  -7   6  -41.90   39.60
  -5   7   6   36.00   48.80
   5   7  -6   17.00   49.40
  -5  -7   7  342.87   59.99
   5   7   7  192.18   60.59
   5   7   7  246.48   57.29
   5   7   7  251.57   54.99
   5  -7  -7  221.98   49.20
  -5   7  -7  272.97   64.29
  -5  -7   7  283.07   40.30
   5  -7  -7  244.18   66.39
  -5  -7   7  215.78   56.19
  -5   7   7  296.37   67.89
   5  -7   7  341.17   53.29
  -5   7   7  215.38   50.89
  -5  -7  -7  294.17   65.19
   5  -7   7  321.07   54.09
  -5   7   7  402.26   65.79
   5   7  -7  303.77   72.09
  -5  -7  -7  319.47   46.20
   5   7  -7  195.78   59.39
  -5  -8   0   24.10   22.40
   5   8   0   27.90   26.20
  -5   8   0   -9.50   29.10
  -5   8   0   -5.60   26.40
   5  -8   0   24.80   26.20
  -5   8   0    0.50   27.90
   5   8   0   10.70   22.00
  -5  -8   0    9.90   22.80
   5  -8   0   32.70   22.00
  -5   8  -1   43.30   22.80
  -5   8  -1   30.40   30.80
  -5   8  -1   -3.20   28.00
   5  -8  -1    0.20   26.70
   5   8   1   -5.10   21.60
  -5  -8   1    0.10   25.50
   5   8   1   15.20   23.10
   5  -8  -1   38.30   29.80
  -5  -8   1  -12.10   17.80
  -5   8   1   19.30   31.40
   5   8  -1  -12.70   23.10
  -5  -8  -1  -26.40   21.00
   5   8  -1   15.00   24.00
  -5  -8  -1   22.30   20.60
   5  -8   1   14.50   23.60
  -5   8   1  -55.69   29.10
   5  -8   1  -16.60   24.90
  -5   8   1   -4.80   24.00
  -5  -8   2 2459.65   74.39
  -5   8  -2 2523.35   63.79
  -5   8  -2 2381.86   77.69
   5   8   2 2363.96   72.49
  -5   8  -2 2398.36   77.99
   5  -8  -2 2423.06   76.49
   5  -8  -2 2636.14   80.59
   5   8   2 2515.95   80.19
   5   8   2 2451.15   77.39
  -5  -8  -2 2538.15   68.29
   5   8  -2 2457.55   78.09
  -5   8   2 2519.05   82.99
  -5   8   2 2289.87   80.09
   5  -8   2 2523.35   80.69
  -5  -8  -2 2504.65   68.19
  -5   8   2 2472.35   82.49
   5   8  -2 2634.34   77.29
   5  -8   2 2522.75   74.79
   5  -8  -3   66.99   33.00
   5   8   3   91.39   26.50
  -5  -8   3  102.99   30.20
  -5   8  -3  102.89   34.00
  -5   8  -3   97.69   19.70
  -5   8  -3  104.89   32.40
   5  -8  -3   56.89   34.90
   5   8   3  123.39   28.80
  -5  -8   3   98.69   26.80
  -5   8  -3  142.49   20.30
   5   8   3  104.39   31.20
   5  -8   3  118.09   31.50
   5   8  -3  125.09   32.90
  -5  -8  -3  169.68   26.30
   5  -8   3   75.19   32.10
   5   8  -3   83.19   32.20
  -5   8   3  144.29   38.70
  -5   8   3  162.28   36.20
  -5   8   3  130.19   42.00
  -5  -8   4  439.56   40.90
  -5  -8   4  394.66   42.40
   5   8   4  408.66   44.20
  -5  -8   4  458.15   42.10
  -5   8  -4  415.06   41.80
  -5   8  -4  415.86   20.90
   5   8   4  365.76   41.20
   5   8   4  425.36   42.30
   5  -8  -4  417.56   43.00
   5  -8  -4  420.16   41.50
   5  -8   4  447.66   43.00
   5   8  -4  422.16   43.80
   5  -8   4  407.36   41.40
   5   8  -4  355.56   44.30
  -5   8   4  359.26   48.70
  -5   8   4  437.66   46.70
  -5  -8  -4  468.15   43.50
  -5  -8  -4  417.16   46.30
  -5   8   4  454.95   49.70
   5  -8  -5   45.60   44.60
   5   8   5   26.20   45.20
   5   8   5    5.70   30.20
  -5   8  -5   53.29   44.50
   5  -8  -5  -34.80   36.70
  -5   8  -5  -25.30   38.60
  -5  -8   5  -33.60   37.50
   5   8   5  -20.80   32.20
  -5  -8   5  -31.90   30.60
   5   8  -5   27.60   41.80
   5  -8   5   53.59   38.40
  -5   8   5  -32.10   46.10
   5   8  -5    9.40   42.60
   5  -8   5  -37.20   38.80
  -5   8   5   64.69   50.49
  -5  -8  -5   18.00   29.80
   5   8   6  492.45   47.00
   5  -8  -6  496.65   52.49
   5  -8  -6  490.95   64.19
  -5   8  -6  655.13   72.69
  -5  -8   6  504.05   46.20
  -5  -8   6  536.25   56.89
  -5  -8   6  431.46   56.59
  -5   8  -6  585.54   60.09
   5   8   6  520.35   55.79
  -5   8   6  491.25   59.19
   5  -8   6  654.83   72.09
   5   8  -6  476.55   59.49
   5   8  -6  558.04   67.69
  -5  -8  -6  594.94   56.39
   5  -8   6  697.23   69.89
  -5   8   6  555.94   62.69
  -5   8   6  527.75   63.39
   5   8   7  -51.99   48.90
   5  -8  -7   15.00   48.40
  -5  -8   7   29.60   56.99
  -5  -8   7   63.89   35.40
   5   8   7  -33.90   49.80
  -5   8  -7   14.90   56.09
   5   8   7   47.30   49.60
   5  -8  -7   57.69   70.99
  -5   8  -7   37.70   61.89
  -5  -8   7   22.10   52.09
  -5   8   7  -30.90   63.59
   5  -8   7   60.09   52.09
   5   8  -7  -56.59   58.39
  -5   8   7   24.00   54.79
  -5   8   7  -31.00   62.49
  -5  -8  -7   27.60   42.30
  -5  -8  -7    5.80   65.09
   5   8  -7  -52.79   66.49
   5  -8   7  -76.69   52.99
   5  -9   0  486.55   49.60
  -5   9   0  348.27   40.20
  -5  -9   0  483.15   39.90
   5   9   0  353.76   33.50
  -5   9   0  396.56   43.20
   5  -9   0  471.15   40.80
  -5   9   0  360.36   38.10
   5   9   0  433.26   41.60
   5   9   1   43.90   25.90
  -5   9  -1   55.39   33.90
  -5  -9   1    9.00   25.60
  -5   9  -1  104.89   33.10
   5   9   1   60.99   25.60
  -5  -9   1   81.09   26.00
   5  -9  -1   67.79   31.80
  -5   9  -1   90.89   27.10
   5  -9  -1   53.19   30.80
  -5   9   1   70.79   35.50
   5  -9   1   53.89   30.60
  -5   9   1   73.09   34.30
   5   9  -1  133.29   29.50
   5   9  -1   65.89   28.10
   5  -9   1   90.69   33.30
  -5  -9  -1  117.19   28.90
  -5   9   1   87.79   36.50
  -5  -9  -1   68.69   27.20
   5  -9  -2  164.18   31.20
   5   9   2  200.88   35.30
   5   9   2  162.78   34.30
   5  -9  -2  171.48   35.60
  -5   9  -2  159.28   37.50
   5   9   2  138.59   31.60
  -5  -9   2  147.39   35.40
  -5   9  -2  155.48   26.00
  -5  -9   2  190.58   31.10
  -5   9  -2  127.59   34.20
  -5   9   2  159.18   41.10
   5   9  -2  126.29   32.80
  -5  -9  -2  141.29   28.00
   5  -9   2  121.89   33.30
   5   9  -2  159.38   33.80
  -5   9   2  155.78   38.30
  -5   9   2  152.48   38.30
   5  -9   2  149.69   35.60
  -5  -9   3   77.29   32.00
   5   9   3   59.19   32.10
   5   9   3   23.10   28.10
  -5   9  -3   62.09   28.00
   5  -9  -3   43.80   36.70
   5   9   3  -19.50   34.00
  -5   9  -3    8.50   35.80
  -5   9  -3   60.69   35.30
   5  -9  -3   50.19   33.60
  -5   9  -3   11.80   23.50
   5  -9   3   68.89   33.20
  -5   9   3   31.80   39.40
  -5   9   3   26.60   44.70
  -5  -9  -3   38.00   26.40
   5   9  -3   55.09   36.20
   5  -9   3   57.89   28.00
  -5   9   3   55.69   39.00
  -5  -9  -3   97.79   27.60
   5   9  -3   30.80   34.40
  -5   9  -4   83.39   40.80
  -5   9  -4  138.29   18.40
   5   9   4  159.08   36.60
  -5   9  -4  125.29   43.30
   5  -9  -4  129.59   38.70
  -5   9  -4  175.28   19.70
  -5  -9   4  162.58   39.10
   5   9   4   44.30   32.20
   5   9   4  103.49   46.10
   5  -9  -4   79.49   41.90
   5  -9   4  130.79   37.70
   5  -9   4  119.39   38.50
  -5  -9  -4   92.09   30.50
   5   9  -4  158.68   42.40
  -5   9   4  141.99   42.10
   5   9  -4  164.28   41.20
  -5   9   4  101.69   34.90
  -5   9   4  106.59   45.40
   5  -9  -5  184.28   41.30
  -5  -9   5   63.69   43.80
   5   9   5  170.28   38.60
  -5  -9   5  134.59   43.00
  -5  -9   5  196.88   34.30
   5  -9  -5   33.20   50.69
  -5   9  -5  248.18   47.80
   5   9   5  238.18   52.09
  -5   9  -5  178.28   45.60
  -5   9   5   39.20   52.89
  -5   9   5  119.49   41.10
   5   9  -5  138.09   48.70
  -5   9   5  200.48   54.59
  -5  -9  -5  181.18   33.60
   5   9  -5   66.69   47.30
   5  -9   5   96.79   45.40
   5  -9   5  127.49   42.70
  -5  -9   6  117.29   47.00
  -5   9  -6  194.78   53.09
  -5  -9   6  210.68   52.89
   5  -9  -6  141.29   47.10
  -5  -9   6  188.78   32.80
   5  -9  -6   78.69   57.99
  -5   9  -6  271.27   59.79
   5   9   6  146.49   45.90
   5   9   6  170.98   53.09
   5   9   6  192.58   49.80
  -5  -9  -6  109.09   39.40
  -5   9   6  153.48   58.79
  -5   9   6  251.17   61.79
  -5   9   6  217.68   50.19
   5  -9   6  245.98   50.79
   5   9  -6  167.98   58.49
  -5  -9  -6  130.79   45.10
  -5  -9   7  132.99   61.69
   5   9   7  -57.69   51.79
   5   9   7 -122.39   58.19
  -5  -9   7   27.00   61.89
  -5  -9   7    3.60   35.20
   5   9   7  -60.89   58.89
   5  -9  -7   75.09   73.09
  -5   9  -7  -32.50   60.39
   5  -9  -7  -18.20   53.99
  -5   9   7  -87.69   68.79
   5   9  -7  -42.00   65.59
   5  -9   7   11.00   55.89
  -5   9   7   44.90   47.20
  -5   9   7  -13.90   85.59
  -5  -9  -7   41.30   47.40
   5  -9   7   84.29   59.89
  -5  -9  -7   40.00   63.19
   5   9  -7   -1.10   72.99
  -5  10   0   33.80   33.00
   5  10   0   42.90   29.20
  -5  10   0  -26.90   35.80
  -5 -10   0   10.10   44.50
   5 -10   0   16.80   32.20
   5 -10   0   14.90   32.90
  -5  10   0   44.20   36.30
   5  10   0  -11.60   28.50
   5 -10  -1  675.83   50.69
  -5  10  -1  655.93   55.39
   5  10   1  573.54   51.19
   5  10   1  708.13   50.99
   5 -10  -1  594.14   57.69
  -5  10  -1  667.63   59.09
   5  10   1  660.83   49.60
  -5 -10   1  673.93   62.99
  -5 -10   1  591.64   51.59
  -5  10  -1  608.64   46.10
  -5  10   1  616.14   54.49
   5 -10   1  678.13   58.29
  -5  10   1  583.44   58.39
  -5 -10  -1  582.74   50.59
  -5  10   1  564.34   48.20
   5  10  -1  659.83   52.49
   5 -10   1  597.64   58.79
  -5 -10  -1  639.84   47.40
   5  10  -1  685.43   54.99
   5  10   2  393.46   44.90
   5 -10  -2  490.25   50.19
  -5  10  -2  484.25   38.20
   5  10   2  529.65   59.29
  -5 -10   2  406.16   39.30
   5 -10  -2  347.67   44.10
  -5  10  -2  435.66   48.70
  -5  10  -2  556.14   59.29
   5  10   2  417.66   47.50
   5 -10   2  476.35   50.29
   5 -10   2  457.15   47.70
  -5  10   2  430.76   49.60
   5  10  -2  538.05   54.39
   5  10  -2  425.86   43.50
  -5  10   2  436.76   48.70
  -5  10   2  445.76   45.50
  -5 -10  -2  446.26   46.60
  -5 -10  -2  457.75   48.20
  -5  10  -3  492.55   38.50
  -5 -10   3  498.65   45.50
   5 -10  -3  531.65   48.50
  -5 -10   3  471.65   44.30
   5  10   3  517.55   53.69
   5 -10  -3  514.15   49.90
   5  10   3  466.45   52.59
   5  10   3  551.04   50.79
  -5  10  -3  552.44   60.19
  -5 -10  -3  444.76   47.60
   5  10  -3  576.34   49.30
   5 -10   3  520.75   47.50
  -5  10   3  465.45   49.10
  -5 -10  -3  500.95   48.70
  -5  10   3  546.65   53.69
  -5  10   3  530.55   55.79
   5  10  -3  523.85   48.30
   5 -10   3  486.45   47.20
  -5 -10   4  286.87   45.10
  -5 -10   4  280.57   43.20
  -5  10  -4  181.78   53.19
  -5  10  -4  212.48   45.60
  -5  10  -4  143.19   23.40
   5  10   4  171.88   42.80
   5 -10  -4  145.29   47.40
   5  10   4  213.38   50.09
   5  10   4  136.59   50.29
   5 -10  -4  142.29   44.60
   5 -10   4  225.48   42.30
  -5 -10  -4  186.68   34.10
   5 -10   4  172.48   37.20
  -5  10   4  102.29   49.30
   5  10  -4  230.68   46.80
  -5  10   4   90.09   46.00
  -5  10   4  249.18   52.89
   5  10  -4  186.78   45.90
   5 -10  -5   36.50   41.60
  -5 -10   5   45.50   42.30
   5  10   5  -10.10   42.80
  -5  10  -5   51.99   56.89
   5 -10  -5  -96.19   52.09
   5  10   5   17.50   46.20
  -5  10  -5   43.20   46.70
  -5 -10   5   23.90   46.80
   5  10   5  -39.80   44.10
   5  10  -5   12.50   50.49
  -5 -10  -5  -42.80   41.40
   5 -10   5  131.09   48.60
  -5  10   5  -27.10   51.89
  -5  10   5   32.70   56.79
   5  10  -5  -21.80   48.90
   5 -10   5  -30.60   41.00
  -5  10   5  -37.40   50.59
  -5 -10  -5   23.00   35.90
   5  10   6   17.70   48.80
   5  10   6   50.49   48.70
  -5  10  -6  113.09   54.89
   5  10   6  112.09   55.29
   5 -10  -6   51.09   49.00
  -5 -10   6  114.89   50.19
   5 -10  -6   18.40   64.69
  -5  10  -6   34.40   62.79
  -5 -10   6   71.49   56.19
   5  10  -6  -35.00   56.89
   5  10  -6  100.19   63.59
  -5  10   6   16.60   47.30
  -5  10   6    4.00   62.99
  -5 -10  -6   40.20   45.50
  -5  10   6   88.09   58.89
   5  11   0  415.86   40.80
  -5  11   0  369.16   48.10
  -5  11   0  371.36   43.20
   5  11   0  363.86   40.60
   5 -11   0  386.36   44.00
  -5  11   0  399.66   46.70
   5 -11   0  368.16   43.80
  -5 -11   0  425.06   42.20
   5  11   1   55.29   34.60
   5  11   1   60.29   32.50
   5 -11  -1   51.29   37.80
  -5 -11   1   73.89   34.30
  -5 -11   1   77.29   32.30
   5  11   1   57.69   31.90
   5 -11  -1   58.59   38.00
  -5  11  -1   47.50   41.70
  -5  11  -1   -3.20   32.00
  -5  11  -1   19.70   41.80
   5  11  -1   77.09   37.10
   5 -11   1   12.70   28.50
  -5 -11  -1   44.30   33.20
  -5  11   1    8.60   39.90
  -5 -11  -1   21.90   34.20
   5  11  -1   23.20   35.30
  -5  11   1   91.99   39.90
   5 -11   1   -8.20   35.30
  -5  11   1   16.00   33.60
   5  11   2  449.86   47.90
  -5  11  -2  570.14   51.79
   5  11   2  472.65   46.40
  -5 -11   2  539.35   59.19
  -5  11  -2  474.95   46.20
  -5  11  -2  259.57   49.50
   5 -11  -2  489.45   49.10
   5 -11  -2  449.76   49.10
   5  11   2  494.75   51.99
  -5 -11   2  469.55   43.90
  -5 -11  -2  424.56   38.00
  -5 -11  -2  547.55   54.49
  -5  11   2  500.85   54.09
   5 -11   2  422.06   46.80
   5  11  -2  485.05   49.10
  -5  11   2  470.95   54.09
   5  11  -2  457.55   47.50
   5 -11   2  643.14   66.39
  -5  11   2  432.06   50.99
   5  11   3   22.80   36.50
  -5  11  -3  -14.40   29.30
  -5  11  -3  153.58   48.70
  -5  11  -3  -49.80   41.40
   5  11   3    7.60   37.70
   5  11   3   59.49   41.70
  -5 -11   3  -19.60   35.30
  -5 -11   3  -18.60   38.70
   5 -11  -3  -94.29   38.60
  -5  11   3  -60.49   45.90
  -5  11   3   15.90   49.40
  -5 -11  -3  -25.00   28.20
   5 -11   3  -11.70   40.20
   5  11  -3  -29.50   40.80
  -5  11   3  -12.60   45.50
   5 -11   3   63.09   40.10
  -5 -11  -3   32.70   29.60
   5  11  -3   25.00   39.60
   5 -11  -4  101.49   44.90
  -5  11  -4  108.19   51.19
   5  11   4   60.19   47.60
   5  11   4   90.99   65.79
  -5  11  -4  214.48   50.79
  -5 -11   4   98.09   43.50
  -5  11  -4   86.89   26.00
  -5 -11   4   89.89   43.20
   5  11   4   90.49   48.80
   5 -11  -4  114.09   48.80
  -5 -11  -4  -12.60   40.20
   5  11  -4   85.99   47.70
   5 -11   4   74.29   37.80
  -5  11   4  144.19   54.49
  -5  11   4  119.49   53.29
  -5 -11  -4  115.79   37.40
  -5  11   4  132.79   55.79
   5 -11   4  112.29   46.80
   5  11  -4   15.30   47.70
  -5 -11   5  -48.30   47.90
  -5  11  -5   19.80   55.49
   5  11   5   34.40   48.70
  -5  11  -5   -1.80   60.39
  -5 -11   5  -37.00   44.50
   5  11   5   69.19   50.09
   5 -11  -5   21.80   64.19
   5 -11  -5   83.39   48.00
   5  11   5  -12.00   53.29
  -5 -11  -5   41.80   44.10
  -5  11   5   53.59   56.09
   5  11  -5  136.39   56.69
   5 -11   5   37.50   54.49
  -5  11   5   54.29   50.89
   5  11  -5   18.10   56.09
   5 -11   5   58.79   49.60
  -5  11   5    2.50   59.29
  -5 -11  -5  -31.60   40.00
  -5  11  -6   96.49   63.09
  -5 -11   6   51.59   54.19
   5  11   6   17.40   52.39
  -5  11  -6   78.19   67.69
   5  11   6  -37.90   57.19
   5 -11  -6   -6.80   78.99
  -5 -11   6   15.50   69.79
   5  11   6    7.10   52.09
   5 -11  -6  -70.59   60.89
  -5 -11  -6   42.90   53.99
  -5 -11  -6   87.89   50.49
   5 -11   6    4.40   55.89
  -5  11   6  101.39  113.69
   5  11  -6   88.89   67.49
   5  11  -6  -19.30   66.29
  -5  11   6   91.89   59.09
  -5  11   6  287.77   73.19
  -5  12   0    0.90   43.40
  -5  12   0   19.20   32.60
   5 -12   0   62.49   40.40
   5 -12   0   64.39   39.80
  -5  12   0  -14.70   46.30
   5  12   0   -3.50   38.40
  -5 -12   0  -14.30   31.60
   5  12   0  -29.10   42.40
   5  12   1  334.47   43.20
  -5  12  -1  387.76   54.09
  -5  12  -1  402.96   42.50
   5  12   1  306.97   43.70
  -5 -12   1  387.36   44.30
   5  12   1  419.46   50.69
   5 -12  -1  476.95   53.29
  -5 -12   1  377.36   48.60
   5 -12  -1  435.46   49.99
  -5  12  -1  411.96   44.80
  -5 -12  -1  307.87   39.70
  -5  12   1  372.86   50.29
  -5  12   1  314.07   43.10
   5 -12   1  372.96   48.00
  -5 -12  -1  411.76   45.10
   5  12  -1  423.76   47.30
  -5  12   1  418.96   55.59
   5 -12   1  453.75   44.60
   5  12  -1  391.26   48.10
   5  12   2   29.40   49.00
   5 -12  -2  -27.00   43.60
  -5 -12   2  -51.59   41.60
  -5 -12   2  -10.90   36.40
  -5  12  -2   75.89   36.40
  -5  12  -2   -3.80   45.20
   5  12   2  -26.40   36.00
   5 -12   2   41.20   36.40
  -5 -12  -2  -36.10   37.30
   5  12  -2   13.20   42.80
  -5  12   2   27.40   48.10
   5 -12   2   41.00   41.00
  -5 -12  -2  -13.20   36.00
   5  12  -2    5.60   41.60
  -5  12   2    2.60   47.90
  -5  12   2 -102.49   46.20
  -5 -12   3  965.90   72.19
  -5  12  -3  890.71   78.29
   5  12   3  891.21   73.79
  -5  12  -3  778.72   50.29
   5 -12  -3  723.43   75.59
  -5 -12   3  806.32   73.89
   5  12   3  835.32   73.99
  -5  12  -3  798.22   69.79
   5 -12  -3 1018.80   80.69
   5  12  -3  870.01   78.99
   5 -12   3 1015.70   81.69
   5  12  -3  860.71   76.49
  -5 -12  -3  950.90   68.29
  -5 -12  -3  892.41   56.79
  -5  12   3  928.21   89.79
  -5  12   3  985.60   67.99
  -5  12   3  966.70   84.09
   5 -12   3  944.41   69.79
   5 -12  -4  -69.99   52.89
   5  12   4   23.50   46.00
   5 -12  -4   65.49   49.10
  -5  12  -4   77.49   64.69
   5  12   4   25.80   48.10
  -5  12  -4   39.80   51.79
  -5 -12   4    5.00   45.10
  -5  12  -4   15.50   27.00
   5  12   4    9.80   60.19
   5 -12   4  -10.20   49.30
  -5  12   4  109.79   57.89
  -5 -12  -4   -6.60   39.50
  -5  12   4  -21.00   44.40
   5  12  -4    9.80   53.89
   5 -12   4   19.50   37.70
  -5 -12  -4  -32.80   44.10
  -5  12   4   33.50   57.29
   5  12  -4   -5.10   51.39
   5  12   5   37.00   56.89
  -5  12  -5  139.79   65.99
  -5  12  -5  108.29   24.30
   5 -12  -5   65.29   61.79
   5  12   5  102.99   56.19
  -5  12  -5  102.29   59.49
  -5 -12   5  178.98   54.79
   5  12   5   28.50   61.09
  -5 -12   5   69.39   51.39
   5 -12  -5  127.59   53.59
  -5  12   5  -47.10   64.29
   5  12  -5  118.59   63.09
   5 -12   5   92.79   55.19
  -5  12   5  -19.90   58.79
  -5 -12  -5  -35.10   46.40
   5 -12   5  145.49   62.19
  -5  12   5   57.59   66.99
   5  12  -5  134.89   65.29
   5 -13   0  184.58   47.20
   5 -13   0  134.09   36.70
  -5 -13   0   86.29   39.40
  -5  13   0  117.29   50.19
   5  13   0   33.10   37.20
  -5  13   0  184.38   54.19
  -5  13   0  122.69   45.70
   5  13   0  158.18   46.20
   5  13   0   54.09   42.30
   5  13   1  224.28   46.00
  -5  13  -1  235.78   55.29
  -5  13  -1  219.08   41.80
   5  13   1  241.38   47.40
   5 -13  -1  245.28   47.50
   5  13   1  279.47   50.59
  -5 -13   1  278.87   44.70
   5 -13  -1  239.78   61.39
  -5  13   1  215.38   50.99
  -5  13   1  246.08   50.99
   5  13  -1  234.48   56.59
  -5 -13  -1  229.08   38.90
  -5 -13  -1  226.58   40.30
  -5  13   1  208.68   53.49
   5 -13   1  266.27   47.30
   5  13  -1  249.38   54.39
   5 -13   1  251.97   43.70
  -5  13  -2   65.29   56.79
  -5 -13   2   91.39   51.19
   5 -13  -2   72.99   51.19
  -5  13  -2  149.49   40.70
   5  13   2   32.90   38.70
  -5 -13   2  133.99   44.30
  -5  13  -2   79.89   41.70
   5 -13  -2   68.39   49.20
   5  13   2  126.59   46.00
  -5  13   2   72.49   46.40
  -5 -13  -2   23.10   43.00
  -5  13   2   17.40   53.89
  -5 -13  -2  128.49   45.90
   5 -13   2  139.59   50.59
   5 -13   2   32.60   48.40
  -5  13   2   91.49   51.09
   5  13  -2   41.80   47.40
   5  13  -2  101.39   49.40
   5  13   3   79.29   50.39
  -5 -13   3  185.08   47.80
  -5 -13   3  171.88   51.69
  -5  13  -3  176.08   55.19
   5  13   3  243.38   53.79
  -5  13  -3   58.79   61.29
   5 -13  -3   52.79   49.50
   5 -13  -3  217.98   56.09
  -5  13  -3  200.18   37.30
   5  13   3  139.49   54.69
   5  13  -3  270.37   58.79
   5 -13   3  165.68   54.59
  -5 -13  -3  151.58   42.70
  -5  13   3  189.98   64.29
  -5 -13  -3   75.79   43.90
  -5  13   3  182.58   51.99
   5 -13   3  196.28   55.29
  -5  13   3  211.28   48.00
   5  13  -3  181.08   56.69
   5 -13  -4  -18.70   68.39
  -5  13  -4   11.70   58.29
  -5  13  -4   46.70   34.00
  -5 -13   4  -55.19   47.20
   5 -13  -4   16.50   54.49
   5  13   4   43.20   44.00
   5  13   4  -34.30   58.49
   5  13   4  106.79   66.29
  -5  13  -4   66.09   63.59
  -5  13   4   74.09   48.80
  -5  13   4  -85.99   62.49
   5  13  -4  -29.10   56.59
   5  13  -4   -4.40   58.79
  -5  13   4  -27.00   63.59
  -5 -13  -4  -37.00   79.29
  -5 -13  -4   61.39   43.10
   5 -13   4   89.39   57.09
   5 -13   4  -38.60   55.69
   5  13   5  188.18   53.09
   5 -13  -5  111.49   78.99
   5  13   5  196.08   69.49
  -5  13  -5   92.59   67.49
   5  13   5   22.20   61.09
   5 -13  -5   43.40   62.49
  -5 -13   5  121.59   60.39
  -5  13  -5  149.88   31.30
  -5  13  -5   84.09   71.09
   5  13  -5  181.98   75.39
   5  13  -5   82.29   70.09
  -5 -13  -5  198.08   49.30
  -5  13   5  260.67   56.99
   5  14   0   39.20   47.90
   5  14   0   25.30   45.90
  -5 -14   0   17.80   51.89
  -5  14   0  -41.40   46.60
   5 -14   0   10.40   50.29
  -5  14   0  -36.40   56.49
  -5  14   0   26.40   57.99
   5 -14   0   -5.10   44.60
   5  14   1  129.19   48.50
  -5  14  -1   52.19   54.89
  -5  14  -1  169.98   53.39
   5  14   1   19.40   56.79
  -5  14  -1  111.29   57.39
  -5 -14   1  114.69   47.00
   5 -14  -1   52.59   50.39
   5 -14  -1  143.19   48.90
   5  14   1  132.89   38.40
  -5  14   1   68.89   58.19
  -5 -14  -1  188.28   51.59
   5  14  -1   27.50   50.99
   5 -14   1  137.79   58.69
  -5  14   1  120.79   59.89
   5  14  -1  103.39   48.10
   5 -14   1  164.68   47.00
   5  14  -1   93.49   60.89
  -5 -14  -1   16.80   46.80
  -5  14  -2  746.03   69.99
   5 -14  -2  832.42   90.59
   5  14   2  848.32   85.39
  -5 -14   2  726.23   75.39
   5  14   2  773.62   78.89
  -5  14  -2  753.62   67.09
   5 -14  -2  741.43   65.89
  -5 -14   2  776.72   69.59
   5  14   2  677.63   62.59
  -5  14  -2  774.62   75.99
  -5 -14  -2  705.33   61.49
   5  14  -2  899.71   92.19
  -5  14   2  663.53   87.19
  -5  14   2  692.53   67.29
   5 -14   2  721.73   83.79
   5  14  -2  813.92   80.59
  -5 -14  -2  794.02   65.59
   5 -14   2  823.12   83.89
  -5  14   2  754.22   74.79
  -5 -14   3  110.69   55.59
   5 -14  -3  169.78   55.79
  -5  14  -3  232.18   72.29
  -5  14  -3  108.99   63.19
   5  14   3  126.89   45.20
   5 -14  -3  139.49   62.19
  -5  14  -3   68.79   39.70
  -5 -14   3  113.29   51.99
   5  14   3  195.38   62.49
   5  14   3  100.59   56.19
   5 -14   3  159.68   60.59
   5 -14   3  144.99   64.89
  -5  14   3  167.88   69.09
   5  14  -3   68.29   58.49
  -5  14   3  196.08   58.19
  -5 -14  -3   31.80   48.20
   5  14   4    4.80   59.89
   5  14   4   74.59   48.10
  -5  14  -4  169.58   39.30
   5 -14  -4  -29.30   65.59
   5  14   4  204.88   70.59
  -5  14  -4   70.79   68.99
   5 -14  -4  105.59   61.89
  -5  14  -4  -48.90   72.99
  -5 -14   4   82.39   59.79
   5 -14   4   48.10   60.79
   5 -14   4  152.98   66.29
   5  14  -4  159.98   72.79
  -5  14   4   97.09   75.59
  -5 -14  -4   33.30   67.49
  -5  14   4   77.99   53.79
  -5 -14  -4  193.28   50.99
  -5  15   0   39.60   48.80
   5 -15   0   63.99   57.29
  -5  15   0   33.00   59.69
  -5  15   0  -23.20   63.09
   5  15   0   48.50   49.00
   5  15   0   26.20   54.49
  -5 -15   0   53.39   48.70
   5 -15   0  -16.20   48.50
   5  15   0  -13.10   55.59
   5 -15  -1  149.09   51.99
  -5  15  -1  141.09   52.99
  -5  15  -1   93.99   65.29
   5 -15  -1  138.49   62.89
   5  15   1   99.69   55.49
   5  15   1   72.59   40.80
  -5  15  -1   14.00   66.99
  -5 -15   1  128.79   53.39
   5  15   1  152.48   57.29
  -5  15   1  -10.00   64.89
  -5 -15  -1  133.89   59.69
   5  15  -1   94.29   59.49
  -5  15   1  199.38   69.29
   5  15  -1   11.40   57.49
  -5  15   1  128.49   51.29
   5 -15   1   30.40   59.59
   5  15  -1  156.88   49.30
   5 -15   1   42.20   51.59
  -5 -15  -1   27.80   49.60
   5 -15  -2   25.70   65.89
  -5 -15   2   58.49   57.49
  -5  15  -2   92.19   48.30
   5 -15  -2  104.29   55.89
  -5  15  -2   -7.90   69.79
  -5  15  -2  144.89   68.59
   5  15   2   36.70   61.29
   5  15   2   30.80   52.29
   5  15   2   72.09   66.39
  -5 -15   2   43.40   57.99
  -5  15   2   76.59   69.19
  -5  15   2  -11.90   63.29
   5 -15   2    8.50   65.29
   5  15  -2  106.89   47.70
  -5 -15  -2  110.69   64.19
  -5  15   2   73.39   55.39
   5 -15   2   77.39   56.69
   5  15  -2   34.60   59.69
   5  15  -2   52.69   65.69
  -5 -15  -2   58.59   51.19
  -5  15  -3   70.59   79.39
  -5 -15   3  172.48   76.29
  -5  15  -3   93.39   42.00
   5  15   3  142.59   62.29
   5  15   3  240.58   77.19
   5 -15  -3  132.39   71.69
  -5  15  -3  129.19   73.79
   5  15   3  152.18   61.89
  -5 -15   3   58.19   60.59
   5 -15  -3  200.48   61.99
  -5 -15  -3  174.18   55.49
   5  15  -3  -76.19   64.89
   5 -15   3  231.28   65.09
   5 -15   3  167.98   68.99
  -5 -15  -3  225.98   72.49
  -5  15   3  186.18   63.19
  -5  15   3  121.79   80.59
   5  15  -3  215.68   69.29
  -5  15   3  171.88   79.69
  -5 -16   0  -16.30   56.99
   5 -16   0    6.40   65.29
   5  16   0   14.60   61.19
  -5  16   0   -9.40   51.69
   5  16   0   20.10   65.49
   5  16   0  -36.40   49.30
  -5  16   0  -40.40   71.29
  -5  16   0  117.29   68.79
   5 -16   0   56.99   56.69
   6   0   0 8884.01  180.78
  -6   0   0 8948.30  175.38
  -6   0   0 9394.46  181.78
   6   0   0 9505.65  176.48
   6   0   0 9376.16  175.88
  -6   0   0 9353.66  174.68
  -6   0  -1   21.60   14.10
   6   0   1   -0.30    7.30
  -6   0   1   -7.50   15.00
   6   0  -1   -3.00   21.60
   6   0   1   -0.60    7.90
   6   0   1   19.00   14.80
   6   0  -1   -7.20   15.30
  -6   0   1    6.00   16.60
   6   0  -1   -3.10   15.90
  -6   0   1   13.10   18.40
  -6   0   2 1988.50   59.19
   6   0  -2 2030.90   54.69
  -6   0   2 2044.00   57.39
   6   0   2 2052.79   48.00
  -6   0   2 1975.80   53.89
   6   0   2 1955.80   46.60
   6   0  -2 1941.41   57.29
   6   0   2 2029.50   46.80
  -6   0  -2 2020.00   44.10
  -6   0  -2 2042.60   43.40
  -6   0   3    7.90   26.40
   6   0  -3    8.50   19.90
   6   0   3   -6.80   13.70
  -6   0  -3    4.30   14.50
   6   0   3   20.70   14.40
  -6   0  -3   -3.10   16.70
   6   0   3   19.20   16.40
   6   0   3  -30.00   13.90
  -6   0   3   -8.20   24.40
   6   0  -3    8.00   20.80
  -6   0   3   -9.90   21.50
  -6   0  -4   11.40   22.30
   6   0  -4  -49.70   22.40
  -6   0   4  -15.40   28.00
   6   0  -4    6.50   22.90
   6   0   4  -10.00   21.00
   6   0   4   20.70   16.70
  -6   0   4  -12.50   24.90
  -6   0   4   -5.80   27.40
  -6   0  -4   -4.30   18.40
   6   0   4    7.40   16.80
   6   0   5   25.70   20.20
  -6   0   5   34.70   30.20
   6   0   5  -44.50   23.10
   6   0  -5  -48.00   34.10
   6   0  -5   16.60   27.10
  -6   0   5    8.40   27.30
  -6   0  -5   20.10   23.80
   6   0   5   51.59   27.20
  -6   0   5   -1.30   30.90
  -6   0  -6   -7.40   30.30
   6   0   6   20.40   30.80
   6   0   6  -25.60   31.50
  -6   0  -6  -28.60   34.90
  -6   0   6   46.10   29.40
   6   0  -6  -39.40   31.40
  -6   0   6   10.50   40.70
  -6   0   6   46.50   38.10
   6   0   6   -0.60   22.20
   6   0  -6  -19.20   33.90
   6   0   7  -39.20   25.90
   6   0   7   -2.00   43.70
  -6   0  -7  -11.30   40.30
   6   0  -7  -40.80   35.20
   6   0  -7   -6.10   52.49
   6   0   7  -18.80   39.60
  -6   0  -7  -33.10   43.10
  -6   0   7  -48.80   44.20
  -6   0   7  -82.29   36.00
  -6   0   7   43.30   47.70
  -6   0  -8  996.80   81.29
   6   0   8 1196.78   86.49
   6   0   8 1236.18   56.29
  -6   0   8 1158.18   95.09
  -6   0   8 1225.48   98.09
   6   0  -8 1125.39  114.69
   6   0   8 1244.28   80.69
  -6   0   8 1189.18   78.39
  -6   1   0  -14.50   14.30
   6  -1   0   -6.40   15.20
  -6  -1   0   -9.70   19.60
   6  -1   0   -6.50   16.30
  -6   1   0   -7.20   14.60
  -6   1   0   -5.70   13.00
   6   1   0   -9.10   14.60
   6   1   0    3.60    9.00
   6   1   0   -5.40    8.30
   6  -1   0   -5.00   12.50
  -6  -1   1  662.33   27.40
  -6   1  -1  677.63   21.40
   6  -1  -1  641.14   31.50
  -6   1  -1  700.83   26.10
  -6  -1   1  703.63   37.80
  -6  -1   1  671.83   29.70
   6  -1  -1  686.03   36.80
   6  -1  -1  650.93   29.10
   6   1   1  677.23   28.30
  -6   1  -1  699.13   21.40
   6   1  -1  697.53   31.80
   6  -1   1  706.33   24.10
   6   1  -1  603.24   34.90
  -6   1   1  673.83   38.80
   6   1  -1  719.53   26.90
  -6  -1  -1  705.03   30.30
  -6   1   1  712.13   28.80
   6  -1   1  713.93   24.20
   6  -1   1  686.33   24.70
   6   1   2  231.58   17.10
  -6   1  -2  229.08   18.90
   6  -1  -2  202.18   24.60
  -6  -1   2  234.18   23.40
   6   1   2  216.98   19.40
  -6  -1   2  234.08   23.50
   6   1   2  247.28   21.20
   6  -1  -2  226.18   24.40
  -6  -1   2  206.98   21.30
  -6   1  -2  247.38   21.00
  -6  -1  -2  250.47   11.70
  -6  -1  -2  227.68   10.70
   6  -1   2  230.68   15.30
   6  -1   2  250.87   21.20
  -6   1   2  213.28   24.50
   6  -1   2  269.17   22.10
   6   1  -2  221.68   21.40
  -6   1   2  181.28   21.50
   6   1  -2  233.88   23.70
  -6   1   2  282.07   29.00
  -6  -1   3  964.80   41.40
  -6  -1   3  967.60   42.70
   6  -1  -3  962.90   43.00
   6   1   3  952.50   35.30
  -6   1  -3  934.41   34.90
  -6  -1   3  995.40   47.50
   6   1   3  949.51   37.40
  -6   1  -3  928.41   35.80
   6  -1  -3  928.51   43.30
   6   1   3  961.00   32.60
  -6   1   3 1018.40   48.80
   6  -1   3  941.71   26.20
   6  -1   3  902.41   37.40
   6   1  -3  871.61   42.10
  -6  -1  -3  947.61   31.10
  -6   1   3  941.11   48.00
  -6   1   3  985.40   43.20
   6   1  -3  905.81   46.90
   6  -1   3  991.70   27.30
  -6  -1  -3  946.21   31.80
  -6   1  -4   48.70   22.20
  -6  -1   4   68.89   28.70
  -6  -1   4   50.19   27.00
  -6  -1   4   45.30   25.90
   6  -1  -4   43.90   25.00
  -6   1  -4   62.69   20.60
   6   1   4   55.49   21.60
   6  -1  -4   71.49   29.80
   6   1   4   74.59   19.50
  -6  -1  -4   78.19   22.50
   6  -1   4   61.99   22.20
   6   1  -4   29.00   23.40
  -6   1   4   36.30   29.70
  -6   1   4   75.59   21.70
   6  -1   4   50.89   19.70
  -6  -1  -4   83.09   20.00
   6   1  -4   57.49   28.50
  -6   1   4   55.49   30.10
   6  -1   4   89.99   13.20
   6  -1   4   92.29   12.40
   6  -1  -5  -56.29   32.70
   6   1   5   -3.20   26.60
  -6   1  -5   44.90   25.10
  -6  -1   5  -68.09   27.70
   6   1   5    3.60   24.10
  -6  -1   5  -62.59   22.10
   6  -1  -5   -0.30   26.30
  -6  -1   5   -4.10   33.60
   6   1   5   21.70   21.60
   6  -1   5   50.59   25.70
   6   1  -5   26.50   35.80
   6  -1   5    9.90   23.50
  -6  -1  -5  -47.90   21.30
  -6   1   5    3.60   33.70
  -6   1   5  -11.30   30.00
  -6  -1  -5   -4.10   44.70
   6   1  -5   -6.50   26.20
   6  -1   5  -18.20   14.90
  -6   1   5  -13.40   25.60
  -6  -1   6   65.79   34.50
   6   1   6   79.19   28.70
  -6  -1   6   -8.00   35.80
  -6  -1   6   86.89   35.40
  -6   1  -6   32.20   36.40
   6  -1  -6   63.09   29.10
   6  -1  -6   49.40   46.10
   6   1   6   96.49   30.10
   6   1   6   56.29   28.90
  -6   1  -6   93.29   33.80
  -6   1   6   14.80   36.70
  -6  -1  -6   36.70   30.10
   6   1  -6   53.19   34.40
   6   1  -6   24.00   41.20
   6  -1   6   47.10   29.20
   6  -1   6    7.80   32.50
  -6   1   6   93.19   38.00
  -6   1   6   22.60   33.10
   6  -1   6   36.30   19.40
   6  -1  -7  325.57   45.80
   6   1   7  338.97   48.30
   6   1   7  239.28   40.40
  -6  -1   7  280.37   55.09
   6   1   7  317.87   33.90
  -6   1  -7  207.78   44.40
   6  -1  -7  370.46   61.99
  -6  -1   7  375.56   45.30
  -6   1  -7  291.87   46.70
  -6  -1   7  433.66   52.79
   6  -1   7  336.47   48.70
   6  -1   7  319.57   32.90
  -6   1   7  378.46   54.39
  -6  -1  -7  266.57   44.00
   6   1  -7  350.46   45.10
  -6   1   7  276.17   47.40
  -6   1   7  297.57   52.09
   6   1  -7  426.46   60.29
   6   1   8  149.99   39.60
  -6  -1   8  216.48   60.59
   6   1   8  117.19   46.80
  -6  -1   8  117.29   61.99
  -6   1  -8  125.19   54.79
  -6  -1   8  117.79   41.60
   6  -1  -8  262.77   49.60
   6  -1  -8  169.68   66.89
   6   1   8  195.68   54.89
   6  -1   8   31.30   52.89
  -6   1   8  160.98   58.79
   6  -1   8   96.79   28.50
  -6  -1  -8  126.89   52.29
  -6   1   8  160.08   64.69
   6  -1   8  121.89   48.20
   6   1  -8   73.79   80.69
  -6  -2   0 1511.95   31.80
  -6  -2   0 1484.55   33.90
   6   2   0 1483.25   45.00
   6  -2   0 1491.95   43.10
   6   2   0 1492.65   35.80
  -6  -2   0 1486.25   47.50
   6  -2   0 1508.35   43.30
   6   2   0 1497.25   34.90
  -6   2   0 1464.25   45.10
   6  -2   0 1456.35   42.40
  -6   2   0 1513.95   44.10
  -6   2   0 1490.35   41.90
  -6   2  -1   27.30   15.30
  -6   2  -1   18.30   12.70
   6  -2  -1    8.00   16.60
  -6  -2   1   32.00   22.50
  -6   2  -1   30.60   12.80
  -6  -2   1   33.00   14.80
   6  -2  -1    1.40   18.10
   6   2   1   27.00    6.70
  -6  -2   1   27.30   15.30
   6  -2  -1   30.00   22.70
   6   2   1   36.40    6.70
  -6   2   1    4.20   16.30
   6   2  -1   26.60   15.00
  -6  -2  -1   30.80   18.00
   6  -2   1   20.50   14.10
   6  -2   1   21.50   14.50
  -6   2   1   30.20   20.00
   6   2  -1   74.49   21.50
   6  -2   1   35.10   13.00
   6   2  -1   27.00   15.80
  -6   2  -2  616.04   29.40
   6   2   2  617.84   29.90
  -6  -2   2  675.33   34.40
   6   2   2  615.34   22.40
  -6  -2   2  634.54   36.20
   6   2   2  616.44   24.80
   6  -2  -2  630.24   35.20
  -6   2  -2  611.24   30.40
   6  -2  -2  582.94   38.70
   6   2  -2  708.63   33.80
   6  -2   2  631.84   18.90
   6   2  -2  629.74   36.30
   6  -2   2  649.14   30.80
  -6   2   2  644.04   37.80
  -6   2   2  615.84   35.00
  -6  -2  -2  638.94   16.50
   6  -2   2  620.04   29.80
  -6  -2  -2  630.74   16.20
  -6  -2   3  723.43   36.50
   6   2   3  641.54   33.10
  -6  -2   3  636.94   37.60
  -6  -2   3  655.63   39.00
  -6   2  -3  652.03   32.30
   6  -2  -3  701.33   45.60
  -6   2  -3  737.53   36.20
   6   2   3  678.23   28.30
   6  -2  -3  702.13   40.40
   6   2   3  675.03   31.50
  -6  -2  -3  661.53   26.40
   6  -2   3  677.33   35.30
  -6   2   3  694.63   44.80
   6   2  -3  675.73   44.10
   6   2  -3  632.74   34.10
   6  -2   3  740.43   37.00
  -6  -2  -3  682.03   28.70
  -6   2   3  736.13   41.20
  -6   2   3  711.23   41.50
   6  -2  -4   93.19   26.20
   6  -2  -4   91.29   31.10
  -6   2  -4   98.89   26.20
  -6  -2   4  107.99   30.20
  -6  -2   4  134.99   28.20
  -6  -2   4   93.69   27.10
   6   2   4  116.29   21.40
  -6   2  -4   75.89   22.50
   6   2   4  104.09   20.80
   6   2   4  108.99   22.70
   6   2  -4   92.39   21.90
   6  -2   4  104.29   22.70
   6  -2   4   84.99   21.10
  -6   2   4   78.39   26.90
  -6   2   4   50.89   32.20
  -6  -2  -4   77.99   23.00
   6   2  -4  121.39   26.00
  -6  -2  -4   94.49   20.30
  -6   2   4  117.09   32.60
   6   2   5 1424.96   55.39
  -6  -2   5 1465.85   62.89
   6  -2  -5 1338.57   62.59
   6   2   5 1385.76   53.79
  -6  -2   5 1413.56   58.09
   6   2   5 1341.07   52.89
  -6   2  -5 1449.06   53.19
   6  -2  -5 1466.95   61.59
  -6  -2   5 1482.95   69.89
   6  -2   5 1407.66   34.00
   6   2  -5 1317.87   68.39
   6  -2   5 1356.46   58.59
   6  -2   5 1407.86   33.90
  -6   2   5 1474.35   64.59
  -6   2   5 1457.75   70.19
  -6   2   5 1402.16   64.99
  -6  -2  -5 1420.56   52.29
   6   2  -5 1322.67   60.29
   6  -2   5 1399.56   61.09
   6   2   6  -43.10   29.90
  -6   2  -6   40.20   39.00
  -6  -2   6   34.50   40.60
  -6  -2   6   -8.80   36.60
   6   2   6   97.99   30.10
   6   2   6   32.20   28.40
   6  -2  -6   74.89   44.50
  -6   2  -6   17.80   35.90
  -6  -2   6    9.40   30.40
   6  -2  -6   66.79   33.30
  -6   2   6   17.00   39.20
  -6   2   6  -35.90   29.70
   6   2  -6  -17.20   40.10
   6  -2   6   41.90   28.40
   6  -2   6   27.80   15.40
   6  -2   6   14.30   36.40
  -6  -2  -6  -34.30   32.00
  -6   2   6   40.30   39.20
  -6  -2   7  242.78   46.70
   6   2   7  174.08   39.30
   6  -2  -7  137.09   36.10
  -6  -2   7  168.68   51.79
  -6   2  -7  180.38   47.10
  -6   2  -7  237.78   45.70
  -6  -2   7  146.19   38.70
   6  -2  -7  184.88   57.39
   6   2   7  184.78   39.60
   6   2   7  139.39   35.20
  -6  -2  -7  174.48   41.00
   6   2  -7  179.18   47.80
   6  -2   7  183.18   20.00
  -6   2   7  191.58   51.89
  -6   2   7  206.68   46.40
   6  -2   7  150.98   46.90
  -6   2   7  333.97   53.09
  -6  -2   8   78.49   65.99
  -6   2  -8  143.39   55.99
   6   2   8  204.38   50.39
  -6  -2   8   93.99   39.80
  -6  -2   8  136.49   56.39
   6  -2  -8  126.19   68.69
   6   2   8  167.18   55.19
   6   2   8  243.78   39.60
   6  -2  -8   87.39   47.00
   6  -2   8  222.08   51.09
   6   2  -8  222.38   64.09
   6  -2   8  174.98   22.90
  -6   2   8  205.08   62.19
  -6   2   8  143.39   47.60
  -6  -2  -8  167.78   50.69
   6   2  -8  215.58   73.39
   6  -2   8  162.88   55.59
  -6  -3   0   -1.50   21.00
   6  -3   0   -7.40   16.40
  -6  -3   0   -6.90   13.30
  -6  -3   0    9.60   10.40
   6   3   0    1.40   12.50
  -6   3   0    8.10   19.80
   6   3   0   23.10   16.80
   6   3   0   -8.10   12.70
  -6   3   0    3.80   18.80
   6  -3   0   -2.10   18.40
   6  -3   0    0.50   17.10
   6   3   1  323.27   18.20
   6   3   1  373.86   18.60
  -6  -3   1  315.67   34.60
  -6   3  -1  340.37   24.30
   6   3   1  371.46   25.90
  -6   3  -1  343.87   25.00
  -6   3  -1  347.67   28.10
  -6  -3   1  342.27   26.50
   6  -3  -1  396.56   31.70
   6  -3  -1  313.17   30.00
   6  -3  -1  356.86   32.40
  -6  -3   1  360.66   25.40
   6   3  -1  366.46   27.00
   6  -3   1  320.37   27.10
   6  -3   1  352.16   21.50
   6  -3   1  398.86   29.80
  -6   3   1  315.37   36.50
  -6   3   1  359.96   36.00
   6   3  -1  333.57   25.10
  -6   3   1  329.27   29.70
  -6  -3   2 1508.15   46.70
  -6   3  -2 1518.25   32.10
   6   3   2 1475.45   39.90
  -6   3  -2 1509.35   45.90
   6   3   2 1507.95   39.20
  -6  -3   2 1449.65   47.90
   6  -3  -2 1508.95   46.70
   6  -3  -2 1525.45   49.99
  -6   3  -2 1495.55   45.50
   6   3  -2 1550.54   50.59
  -6   3   2 1461.05   53.39
  -6   3   2 1549.64   50.39
   6  -3   2 1518.85   44.60
  -6  -3  -2 1509.55   34.10
  -6  -3  -2 1473.85   34.20
   6  -3   2 1526.85   32.40
   6  -3   2 1505.25   47.90
  -6   3   2 1542.95   52.49
  -6  -3   3  185.68   24.70
   6   3   3  232.98   25.80
  -6  -3   3  240.98   27.80
   6   3   3  231.78   20.90
   6  -3  -3  238.68   29.30
  -6   3  -3  192.68   21.70
  -6  -3   3  176.68   27.30
  -6   3  -3  231.38   23.30
   6  -3  -3  186.38   26.90
   6   3   3  207.28   23.20
  -6  -3  -3  231.78   19.60
   6  -3   3  189.98   24.60
  -6  -3  -3  217.08   23.80
   6  -3   3  222.68   24.40
  -6   3   3  219.98   29.40
  -6   3   3  239.58   27.90
   6   3  -3  189.68   28.20
  -6   3   3  210.78   31.10
   6   3   4   67.69   23.30
   6  -3  -4   68.19   26.30
  -6   3  -4   70.99   23.20
   6   3   4   29.50   20.00
   6   3   4   53.99   20.30
  -6  -3   4   46.60   26.80
  -6  -3   4   62.89   28.80
   6  -3  -4   98.69   26.80
  -6  -3   4  123.79   28.10
  -6   3  -4   89.99   21.80
  -6   3   4   41.80   26.20
  -6  -3  -4   57.49   17.70
   6  -3   4   79.09   22.70
  -6   3   4  105.69   36.60
  -6   3   4   31.00   27.90
   6   3  -4   31.70   29.20
  -6  -3  -4   73.09   21.70
  -6  -3   5  -49.40   30.70
   6  -3  -5   -4.00   36.20
   6   3   5   23.60   28.80
  -6  -3   5   20.10   28.10
  -6   3  -5    1.20   37.60
  -6   3  -5   -2.60   24.10
  -6  -3   5  -12.30   34.60
   6   3   5  -21.40   27.30
   6   3   5   26.90   31.20
   6  -3  -5   41.10   31.30
  -6   3   5   28.10   27.40
  -6   3   5  -56.69   35.80
   6   3  -5  -13.70   35.40
  -6   3   5   15.50   30.80
   6  -3   5  -16.40   26.30
  -6  -3  -5  -54.89   26.70
   6  -3   5   12.80   29.60
  -6  -3   6  261.97   43.70
   6  -3  -6  334.17   40.30
   6   3   6  319.57   39.80
   6   3   6  298.87   37.30
  -6  -3   6  357.56   48.70
   6   3   6  311.17   39.90
  -6   3  -6  350.26   46.30
  -6  -3   6  428.66   44.20
   6  -3  -6  406.96   52.69
  -6   3  -6  332.57   41.30
   6  -3   6  432.46   44.00
   6  -3   6  351.66   37.60
   6   3  -6  383.06   48.20
  -6   3   6  342.87   50.79
  -6   3   6  343.57   42.30
  -6  -3  -6  280.17   34.50
  -6   3   6  278.47   48.60
   6   3  -6  408.46   51.39
   6   3   7   27.70   34.40
  -6  -3   7  -38.20   38.30
   6  -3  -7  -61.19   53.49
   6   3   7   50.69   38.80
   6  -3  -7  -36.10   36.00
  -6   3  -7   57.89   50.79
   6   3   7   14.90   37.60
  -6  -3   7   76.09   50.79
  -6   3  -7   27.90   44.90
   6  -3   7   52.29   53.99
  -6   3   7  -14.80   43.80
   6   3  -7   -9.90   53.49
  -6   3   7   22.10   50.29
   6  -3   7   28.40   40.40
  -6  -3  -7  -42.50   38.80
  -6   3   7   31.90   50.69
   6   3  -7   69.99   40.60
  -6  -3   8  136.59   63.19
  -6   3  -8  252.17   74.79
  -6  -3   8  146.59   46.00
   6  -3  -8  142.59   67.99
   6   3   8  226.08   57.19
  -6  -3   8  258.37   65.59
   6  -3  -8  218.78   51.19
  -6   3  -8  213.08   58.39
   6   3   8  125.29   47.60
   6   3  -8  249.08   71.89
   6   3  -8  204.58   64.09
   6  -3   8  308.37   55.79
  -6  -3  -8  277.47   69.49
   6  -3   8  281.47   59.59
  -6   3   8   80.19   63.09
  -6   3   8  115.99   52.19
  -6  -3  -8  163.38   50.79
   6   4   0   19.50   14.30
   6  -4   0   -9.10   19.30
  -6   4   0   -6.10   20.20
   6  -4   0    5.20   18.50
   6  -4   0    7.70   22.50
  -6   4   0    1.10   19.10
  -6   4   0   16.90   21.40
  -6  -4   0   26.90   17.80
  -6  -4   0    2.90   16.30
  -6  -4   1   94.69   18.60
   6   4   1  108.49   14.90
  -6   4  -1  116.59   19.80
  -6  -4   1   64.19   23.60
  -6  -4   1  103.09   17.60
   6   4   1  102.39   16.20
   6  -4  -1   81.69   22.50
  -6   4  -1  125.39   17.30
   6  -4  -1   97.99   18.50
  -6   4   1  103.09   22.60
  -6  -4  -1  104.69   12.30
   6   4  -1  102.49   17.50
   6  -4   1  130.69   19.80
  -6  -4  -1  105.89   11.20
   6  -4   1   87.09   20.10
  -6   4   1   85.19   22.70
   6   4  -1  109.89   21.10
  -6   4   1   85.59   29.20
   6  -4   1  136.19   16.50
  -6  -4   2  115.49   20.70
  -6  -4   2   89.19   22.30
   6   4   2   92.59   16.20
   6  -4  -2  117.69   20.10
  -6   4  -2   98.79   22.00
   6   4   2   96.69   17.40
  -6   4  -2  117.99   26.30
   6  -4  -2  107.99   26.20
   6  -4   2  118.49   20.40
   6   4  -2   96.39   22.40
   6  -4   2   83.79   20.20
   6  -4   2  100.79   10.40
  -6   4   2   78.49   20.10
   6   4  -2   94.59   21.00
  -6  -4  -2  108.29   13.00
  -6   4   2  110.99   31.70
  -6  -4  -2   86.19   12.70
  -6   4   2   79.29   26.70
   6  -4  -3 1512.45   56.59
   6   4   3 1588.94   48.60
   6   4   3 1621.84   46.50
  -6  -4   3 1620.04   54.79
  -6  -4   3 1662.43   55.29
  -6  -4   3 1607.84   57.09
   6   4   3 1619.24   54.89
   6  -4  -3 1542.55   57.59
  -6   4  -3 1591.84   52.29
  -6   4  -3 1559.94   50.69
  -6   4   3 1640.24   58.39
  -6   4   3 1567.64   63.19
   6   4  -3 1621.04   57.29
  -6   4   3 1637.14   62.29
   6  -4   3 1573.44   55.89
   6   4  -3 1630.84   59.89
   6  -4   3 1587.74   51.99
  -6  -4  -3 1592.44   43.70
  -6  -4  -3 1632.94   43.20
  -6  -4   4   -4.90   27.30
   6   4   4    0.00   25.70
  -6  -4   4    9.00   26.00
   6  -4  -4   16.30   24.10
   6   4   4   11.40   20.10
  -6  -4   4   17.30   24.50
  -6   4  -4    8.00   22.50
   6  -4  -4   35.90   26.60
  -6   4  -4   13.00   27.10
   6   4   4   13.50   22.20
  -6  -4  -4  -30.70   18.50
   6   4  -4   -8.20   28.30
  -6   4   4   12.00   28.10
  -6   4   4   18.60   36.20
  -6  -4  -4    9.20   18.40
   6  -4   4   24.00   23.90
   6   4  -4   30.70   29.50
   6  -4   4    3.20   23.30
  -6   4   4  -19.50   32.10
   6  -4  -5 2430.76   88.79
  -6   4  -5 2306.87   77.09
   6   4   5 2269.87   73.39
  -6  -4   5 2259.97   81.59
  -6  -4   5 2324.77   76.29
  -6   4  -5 2286.67   72.89
   6  -4  -5 2411.26   75.09
   6   4   5 2308.77   72.89
  -6  -4   5 2362.86   80.19
  -6   4   5 2317.97   83.19
  -6   4   5 2287.47   82.59
  -6   4   5 2349.86   85.29
   6  -4   5 2284.57   76.59
   6   4  -5 2300.57   87.49
   6   4  -5 2317.67   82.89
   6  -4   5 2267.07   74.79
  -6  -4  -5 2289.27   68.19
  -6  -4  -5 2315.07   66.39
  -6   4  -6   24.90   39.80
   6   4   6  -12.60   32.30
   6   4   6   37.30   33.90
   6   4   6    8.30   30.70
   6  -4  -6    9.60   44.90
  -6  -4   6   70.09   39.20
  -6  -4   6   17.70   30.30
  -6  -4   6   55.09   38.50
  -6   4  -6   48.40   37.70
   6  -4  -6  -15.20   35.50
  -6   4   6   11.60   42.60
   6  -4   6   79.39   33.50
  -6   4   6   41.50   46.70
   6   4  -6  -42.00   46.70
   6  -4   6    6.30   33.70
   6   4  -6   40.20   34.60
  -6   4   6  -13.80   44.40
   6   4   7  229.68   40.40
   6   4   7  183.38   38.90
  -6   4  -7  222.78   46.70
   6   4   7  146.79   47.30
  -6   4  -7  204.38   46.60
  -6  -4   7  171.48   51.19
   6  -4  -7  189.38   43.70
  -6  -4   7  169.98   41.50
  -6  -4   7  167.58   49.40
   6  -4  -7  173.18   58.69
  -6   4   7  158.38   54.99
  -6  -4  -7  192.78   43.30
   6  -4   7  217.38   44.10
   6   4  -7  193.68   50.99
  -6  -4  -7   24.20   63.29
   6  -4   7   90.09   47.50
  -6   4   7   63.39   53.89
   6   4  -7  149.59   58.39
   6   4   8  -59.19   50.29
  -6   4  -8  211.78   75.79
  -6  -4   8   33.40   55.59
   6  -4  -8  -11.10   46.90
   6   4   8 -110.29   49.70
  -6   4  -8   -1.50   62.19
   6  -4  -8  149.39   72.19
  -6  -4   8  -19.40   62.99
  -6  -4   8   -4.20   37.20
  -6   4   8    3.50   63.39
   6   4  -8 -100.69   59.09
   6  -4   8  -22.70   48.00
  -6  -4  -8   21.00   49.00
  -6   4   8   90.99  106.09
  -6  -4  -8   56.59   63.29
   6   4  -8   12.90   71.09
  -6   4   8   40.20   51.49
   6  -4   8  -41.10   51.79
   6   5   0    1.70   16.60
  -6   5   0  -26.00   21.90
   6  -5   0    2.20   19.90
   6  -5   0  -14.50   20.30
  -6   5   0   12.20   23.30
   6   5   0    7.30   17.70
  -6   5   0   -8.20   22.60
  -6  -5   0   -8.20   15.10
  -6  -5   0    3.80   20.00
   6  -5   0    0.90   21.40
   6   5   1  294.87   26.10
  -6   5  -1  370.46   36.20
   6  -5  -1  331.57   35.70
  -6  -5   1  337.67   31.70
  -6   5  -1  323.07   31.00
  -6   5  -1  315.87   27.30
   6  -5  -1  298.57   27.80
  -6  -5   1  333.77   30.50
   6   5   1  336.67   30.20
  -6   5   1  312.37   29.80
   6  -5   1  352.66   26.50
   6  -5   1  329.17   35.70
  -6   5   1  331.77   37.40
   6   5  -1  334.67   29.40
  -6   5   1  353.46   34.30
   6  -5   1  296.87   33.30
  -6  -5  -1  324.97   22.40
   6   5  -1  369.16   34.80
  -6  -5  -1  306.37   22.30
   6  -5  -2  747.83   45.20
  -6   5  -2  743.43   25.10
   6   5   2  754.82   36.50
  -6   5  -2  745.03   39.70
   6   5   2  697.23   33.70
   6  -5  -2  740.23   42.90
  -6  -5   2  687.23   40.70
  -6  -5   2  663.83   36.20
  -6   5   2  669.43   43.30
  -6   5   2  717.53   49.40
  -6  -5  -2  720.23   28.90
   6  -5   2  728.03   39.80
  -6  -5  -2  714.03   29.30
   6   5  -2  728.63   39.10
   6   5  -2  707.03   41.90
  -6   5   2  652.63   46.00
   6  -5   2  655.53   39.80
  -6  -5   3  104.19   24.20
  -6  -5   3  118.39   26.70
  -6   5  -3  140.09   27.20
   6   5   3  147.19   20.50
   6   5   3  101.29   21.40
   6   5   3  115.79   24.20
   6  -5  -3  132.59   27.20
  -6  -5   3   87.69   25.70
   6  -5  -3   95.99   29.50
   6  -5   3  121.99   23.30
  -6  -5  -3  116.49   18.60
  -6  -5  -3   94.99   17.70
  -6   5   3  120.29   30.50
  -6   5   3  109.09   31.10
  -6   5   3  130.99   23.90
   6   5  -3   83.59   26.30
   6   5  -3  100.29   27.30
   6  -5   3  109.79   24.20
  -6   5  -4   68.39   31.90
   6  -5  -4  111.69   34.60
   6   5   4  134.29   31.80
  -6  -5   4  112.19   26.10
  -6  -5   4  122.99   26.50
  -6  -5   4  107.59   29.60
   6  -5  -4  105.99   25.30
   6   5   4  112.89   21.60
   6   5   4  105.69   25.40
  -6   5   4  114.09   32.30
   6   5  -4   96.09   32.00
   6  -5   4  139.99   28.60
   6  -5   4  134.69   27.80
  -6  -5  -4  171.08   24.80
  -6   5   4  123.49   36.40
  -6  -5  -4  114.79   21.70
   6   5  -4  119.39   33.20
  -6   5   4  118.59   38.90
   6  -5  -5  -33.10   31.50
  -6   5  -5   42.40   33.10
   6   5   5   18.30   31.50
   6   5   5   32.50   30.90
  -6  -5   5    3.30   32.50
   6   5   5   -9.00   34.80
   6  -5  -5  -36.60   40.60
  -6  -5   5   29.60   26.70
  -6  -5   5  -13.70   34.10
   6   5  -5  -21.70   36.90
  -6   5   5   48.70   35.80
  -6   5   5  -49.80   40.90
  -6  -5  -5    2.50   23.10
  -6   5   5  -41.50   40.20
   6  -5   5   47.70   30.90
   6   5  -5   -3.00   35.50
  -6  -5  -5   18.60   28.00
  -6  -5   6  291.17   52.79
  -6  -5   6  297.97   36.90
   6   5   6  276.77   42.50
  -6   5  -6  277.27   49.60
   6  -5  -6  218.78   42.00
   6   5   6  234.28   37.10
   6   5   6  283.17   42.20
  -6  -5   6  247.68   46.30
  -6   5   6  288.77   52.89
   6   5  -6  308.17   46.20
   6  -5   6  298.07   39.20
  -6  -5  -6  310.77   35.70
   6   5  -6  274.67   41.20
  -6   5   6  317.17   51.19
   6  -5   6  306.97   42.60
  -6   5   6  366.76   48.40
   6  -5  -7   80.89   61.79
  -6  -5   7    7.90   49.10
   6   5   7  148.39   43.10
   6   5   7   31.70   42.40
  -6  -5   7  120.29   39.20
  -6   5  -7  126.09   48.20
   6  -5  -7   76.79   40.90
   6   5   7   96.99   41.50
  -6   5  -7   80.19   50.89
  -6  -5   7   95.19   50.59
   6  -5   7  166.88   46.00
  -6   5   7  145.59   58.29
   6   5  -7   92.59   64.49
  -6   5   7   29.30   51.79
   6  -5   7  137.59   45.20
   6   5  -7  193.08   53.39
  -6  -5  -7  121.49   50.19
  -6   5   7  163.48   56.69
  -6   5  -8  101.09   58.69
   6  -5  -8  322.47   81.49
  -6   5  -8   -0.30   76.49
  -6  -5   8  132.79   43.80
   6   5   8  106.69   59.19
   6   5   8  117.29   52.39
   6  -5  -8  127.39   50.99
  -6  -5   8   59.19   60.59
  -6  -5   8  101.39   65.39
   6   5  -8  145.39   66.29
  -6   5   8  235.78   67.59
   6  -5   8  196.98   55.59
   6  -5   8  -31.50   62.49
  -6   5   8  119.39   85.59
  -6  -5  -8   70.99   52.49
   6   5  -8   81.09   74.39
  -6  -6   0 2861.31   67.59
  -6   6   0 2876.51   80.09
  -6  -6   0 2814.52   71.89
  -6   6   0 2889.31   73.59
   6  -6   0 2692.63   77.29
   6   6   0 2857.61   70.49
   6   6   0 2873.21   70.79
   6  -6   0 2673.63   72.59
  -6   6   0 2829.92   76.59
  -6  -6   1   54.69   18.30
   6   6   1   35.60   16.70
  -6   6  -1   68.29   21.60
  -6   6  -1   58.79   26.70
  -6  -6   1   68.89   21.10
   6  -6  -1   82.39   25.40
  -6  -6   1   82.39   24.70
   6  -6  -1   79.79   25.00
  -6   6  -1   75.29   25.20
  -6   6   1   65.79   27.90
  -6  -6  -1   62.49   15.20
   6  -6   1   71.99   25.00
  -6  -6  -1   54.69   17.20
   6  -6   1   68.49   18.10
  -6   6   1   79.59   26.80
  -6   6   1   55.49   30.40
   6   6  -1   71.89   20.90
   6   6  -1   28.40   19.90
   6  -6   1   79.29   19.40
   6   6   2  770.22   39.50
  -6  -6   2  734.93   43.00
  -6   6  -2  788.12   44.90
  -6   6  -2  787.22   30.80
   6  -6  -2  751.22   45.80
  -6   6  -2  889.31   49.10
   6   6   2  809.02   37.10
   6  -6  -2  736.73   41.80
  -6  -6   2  770.52   43.10
  -6  -6   2  789.32   43.40
  -6  -6  -2  788.42   31.00
  -6   6   2  749.33   49.80
  -6  -6  -2  775.12   31.20
  -6   6   2  862.71   43.40
  -6   6   2  782.12   51.99
   6   6  -2  817.22   42.60
   6  -6   2  750.82   44.20
   6  -6   2  699.33   43.60
   6   6  -2  769.02   43.90
   6   6   3  330.77   29.30
   6  -6  -3  404.76   41.40
  -6  -6   3  384.36   38.30
  -6  -6   3  408.76   39.90
   6  -6  -3  400.16   37.30
  -6   6  -3  328.77   33.90
   6   6   3  356.66   36.90
  -6  -6   3  381.26   41.20
   6   6   3  309.07   29.50
  -6   6  -3  378.06   37.70
   6  -6   3  363.96   40.80
   6   6  -3  338.77   35.60
  -6  -6  -3  348.07   31.70
   6  -6   3  328.47   31.80
  -6   6   3  367.56   37.10
  -6   6   3  316.37   38.40
  -6  -6  -3  396.56   26.60
   6   6  -3  334.07   34.30
  -6   6   3  344.77   36.30
   6  -6  -4   22.30   30.00
   6   6   4   37.10   32.30
  -6  -6   4    3.30   29.70
  -6  -6   4   38.40   24.60
  -6  -6   4    0.60   24.80
   6   6   4  -25.40   26.30
   6   6   4  -17.00   23.00
  -6   6  -4   26.80   27.40
   6  -6  -4   37.70   33.90
  -6   6  -4   20.80   26.80
  -6   6   4  -42.80   31.80
  -6  -6  -4  -17.10   18.90
   6   6  -4  -40.80   32.30
   6  -6   4   34.60   26.70
   6   6  -4  -46.80   30.60
   6  -6   4   12.70   27.60
  -6   6   4   34.60   36.60
  -6   6   4   10.60   32.50
   6  -6  -5  325.67   47.40
   6  -6  -5  375.46   42.40
   6   6   5  398.66   44.10
   6   6   5  407.16   39.10
  -6  -6   5  365.26   43.50
  -6  -6   5  348.87   35.50
   6   6   5  411.46   41.90
  -6  -6   5  341.07   42.90
  -6   6  -5  390.76   41.40
  -6  -6  -5  337.97   38.20
   6   6  -5  342.57   47.20
   6   6  -5  315.47   44.70
   6  -6   5  431.36   41.20
   6  -6   5  335.27   38.80
  -6   6   5  354.66   45.10
  -6   6   5  367.46   45.10
  -6   6   5  349.77   49.20
  -6  -6  -5  403.96   57.99
  -6  -6   6  -20.60   41.20
   6  -6  -6   21.10   49.90
   6   6   6    1.50   40.50
   6   6   6   43.20   38.20
   6  -6  -6   -2.40   38.90
  -6  -6   6  -40.70   33.50
  -6  -6   6  -46.40   40.40
  -6   6  -6   -0.30   49.30
  -6   6   6    3.40   56.59
  -6   6   6   60.89   50.19
  -6  -6  -6    3.80   32.50
   6   6  -6   31.20   39.80
   6  -6   6   36.40   37.40
  -6   6   6    4.50   45.50
   6  -6   6  -37.10   34.70
   6   6  -6   13.50   34.10
   6  -6  -7  -23.60   43.50
  -6  -6   7   56.79   52.29
  -6  -6   7   76.99   37.50
  -6  -6   7  103.79   50.99
   6   6   7    6.50   49.20
   6  -6  -7  122.39   63.79
   6   6   7   78.59   44.10
  -6   6  -7   13.30   64.49
   6   6   7   40.10   38.50
  -6   6   7  -36.20   58.39
  -6   6   7  164.88   61.39
  -6   6   7   45.90   46.20
  -6  -6  -7  -27.90   35.70
   6  -6   7    9.30   45.10
   6   6  -7  -31.00   52.69
  -6  -6  -7    5.40   43.80
   6  -6   7   42.00   46.80
   6   6  -7   33.30   62.89
  -6   7   0   12.90   26.60
   6   7   0    3.70   19.50
  -6   7   0   33.90   25.50
   6  -7   0  -14.00   24.80
  -6  -7   0  -14.90   22.40
  -6  -7   0  -16.20   18.40
   6  -7   0  -30.50   23.60
  -6   7   0   11.00   27.60
   6   7   0   30.10   19.80
  -6  -7   1  419.86   43.10
  -6   7  -1  499.85   42.80
   6   7   1  505.85   37.40
  -6   7  -1  366.06   35.30
   6  -7  -1  491.25   45.70
   6   7   1  487.95   39.80
  -6   7  -1  531.95   36.20
  -6  -7   1  523.15   37.90
   6  -7  -1  404.46   36.80
  -6  -7  -1  548.45   31.00
   6  -7   1  482.15   41.90
  -6   7   1  504.25   45.50
   6   7  -1  566.94   37.90
  -6   7   1  455.85   49.00
   6   7  -1  553.54   38.10
  -6  -7  -1  483.95   32.90
  -6   7   1  504.15   45.40
   6  -7   1  481.25   46.80
   6  -7  -2  208.98   30.00
  -6   7  -2  187.38   29.80
  -6   7  -2  160.78   35.40
  -6  -7   2  165.08   26.20
  -6  -7   2  217.98   28.40
   6   7   2  179.98   28.10
   6  -7  -2  205.98   28.60
  -6   7  -2  189.08   19.30
  -6   7   2  191.58   32.00
   6  -7   2  183.78   28.50
  -6  -7  -2  209.98   22.80
  -6   7   2  156.98   27.30
   6  -7   2  169.08   25.20
   6   7  -2  198.38   28.40
   6   7  -2  185.18   28.40
  -6   7   2  178.78   34.40
  -6  -7  -2  171.88   20.40
  -6   7  -3  774.22   26.00
  -6   7  -3  776.82   26.70
   6  -7  -3  713.63   47.40
   6   7   3  782.32   47.70
  -6  -7   3  808.92   48.70
  -6   7  -3  817.02   56.09
   6  -7  -3  741.83   45.60
   6   7   3  697.43   53.39
  -6  -7   3  832.52   53.79
  -6  -7   3  833.12   46.60
  -6   7   3  750.82   54.09
   6   7  -3  678.63   49.30
   6   7  -3  836.32   54.19
  -6   7   3  792.42   60.59
  -6  -7  -3  773.22   40.00
   6  -7   3  848.52   51.19
  -6  -7  -3  805.12   37.00
   6  -7   3  832.72   51.29
  -6   7   3  751.22   57.29
   6   7   4   49.80   35.90
   6   7   4    9.00   26.40
  -6  -7   4   32.60   31.10
  -6  -7   4   12.80   26.00
  -6   7  -4   19.60   33.30
   6  -7  -4  -59.29   29.10
   6  -7  -4   22.60   38.70
  -6  -7   4   15.10   29.90
   6   7  -4   36.30   34.10
  -6   7   4   20.90   31.40
   6   7  -4   -4.60   34.80
  -6   7   4   73.09   45.50
  -6   7   4  132.69   38.10
   6  -7   4   11.60   29.70
   6  -7   4   -4.50   30.20
  -6  -7  -4   27.00   25.00
  -6  -7  -4   -6.70   24.00
   6  -7  -5    8.20   43.30
   6   7   5   41.20   34.40
   6   7   5  114.99   42.10
  -6   7  -5   40.10   38.30
   6  -7  -5   43.10   35.30
  -6   7  -5  101.19   37.30
   6   7   5  141.09   32.10
  -6  -7   5  100.69   38.10
  -6  -7   5   59.09   29.10
  -6   7   5  174.58   42.70
  -6   7   5   36.50   43.20
   6   7  -5   71.79   41.80
   6  -7   5   65.39   36.30
  -6  -7  -5   88.09   31.10
   6  -7   5  -14.20   33.70
   6   7  -5   75.69   42.10
  -6   7   5   36.90   39.20
  -6  -7   6   86.79   35.10
  -6  -7   6   16.50   44.50
   6   7   6   47.60   44.00
  -6   7  -6  -35.90   42.80
  -6   7  -6   17.10   53.69
   6   7   6    5.80   36.30
  -6  -7   6   99.99   46.80
   6  -7  -6   45.50   41.50
   6   7   6   86.99   37.70
   6  -7  -6   -4.40   51.09
   6  -7   6   66.19   47.60
  -6   7   6   35.10   50.59
  -6  -7  -6   26.60   31.30
   6  -7   6    4.30   38.70
   6   7  -6   21.50   46.20
  -6   7   6    1.50   50.59
   6   7  -6  -80.59   49.30
  -6   7   6  -30.30   48.60
  -6   7  -7  413.66   65.89
   6  -7  -7  341.07   52.59
  -6  -7   7  347.47   58.69
   6  -7  -7  356.96   70.29
   6   7   7  266.67   50.19
  -6  -7   7  369.76   44.10
  -6  -7   7  443.86   61.59
   6   7   7  343.47   61.89
   6   7   7  279.87   51.49
   6  -7   7  327.27   53.89
   6  -7   7  330.47   56.89
  -6   7   7  248.68   50.19
  -6   7   7  344.97   68.19
  -6   7   7  339.07   69.59
   6   7  -7  309.77   73.59
  -6  -7  -7  337.67   43.00
   6   7  -7  317.87   61.69
  -6  -8   0 3964.70   92.59
  -6   8   0 3705.03   95.59
   6   8   0 3883.51   95.69
   6  -8   0 3658.33   96.59
  -6   8   0 3811.52  101.49
  -6   8   0 4003.90  105.89
  -6  -8   0 3851.71   94.29
   6  -8   0 3899.91   99.59
   6   8   0 3812.42   95.79
  -6   8  -1  110.19   30.30
   6  -8  -1   72.59   24.30
   6   8   1   38.40   26.70
  -6   8  -1   23.80   31.10
   6   8   1   26.30   22.20
   6  -8  -1   17.80   29.90
  -6   8  -1   65.99   23.60
  -6  -8   1   37.00   24.20
  -6   8   1   18.50   31.50
   6  -8   1   13.90   28.90
   6   8  -1   80.09   25.00
  -6  -8  -1   29.00   21.50
   6   8  -1   28.60   24.10
  -6   8   1   70.89   33.80
   6  -8   1   44.00   27.40
  -6  -8  -1   32.60   20.00
  -6   8   1   42.40   30.90
  -6  -8   2  861.11   47.80
   6  -8  -2  847.42   54.49
  -6   8  -2  840.42   52.49
  -6   8  -2  874.91   57.89
   6   8   2  922.21   52.09
   6   8   2  837.42   55.69
  -6  -8   2  813.22   53.09
   6   8   2  860.01   50.09
   6  -8  -2  792.42   53.99
  -6   8  -2  914.91   39.40
   6  -8   2  838.72   53.79
  -6  -8  -2  864.31   40.00
  -6   8   2  797.72   50.59
  -6   8   2  851.21   59.89
   6   8  -2  809.82   55.69
   6  -8   2  801.92   54.59
   6   8  -2  838.62   51.29
  -6   8   2  776.82   56.59
  -6  -8  -2  804.82   39.50
   6  -8  -3  159.78   38.00
   6   8   3  116.09   26.50
  -6   8  -3  185.48   18.50
   6   8   3  126.39   39.00
  -6  -8   3  120.99   30.80
  -6  -8   3  117.89   31.00
  -6   8  -3  171.08   20.20
   6   8   3  110.89   28.80
  -6   8  -3  121.19   34.60
  -6  -8   3  176.28   29.70
   6  -8  -3  116.79   35.40
  -6   8  -3  166.78   34.70
   6  -8   3  116.69   33.00
  -6   8   3  164.48   37.90
  -6   8   3  168.98   37.70
   6   8  -3  115.49   32.60
  -6   8   3  167.88   32.90
   6  -8   3  138.09   33.30
  -6  -8  -3  171.38   25.30
  -6  -8  -3  103.69   23.60
   6   8  -3  125.49   28.70
   6  -8  -4  155.68   37.70
  -6  -8   4  139.69   41.10
  -6   8  -4   71.49   34.60
   6   8   4   83.29   41.90
  -6   8  -4  140.99   38.00
   6   8   4   95.19   29.90
  -6  -8   4  116.49   35.40
  -6  -8   4   70.89   28.70
   6   8   4   94.89   32.30
   6  -8  -4   98.39   41.70
   6  -8   4  104.29   35.80
  -6  -8  -4  124.99   28.70
  -6   8   4   35.30   42.90
  -6   8   4   94.89   40.20
  -6  -8  -4  118.79   28.70
   6   8  -4   91.39   37.00
   6  -8   4   92.59   35.40
  -6   8   4   80.39   39.60
   6   8  -4   99.59   37.60
   6   8   5   34.50   36.20
   6   8   5   31.70   44.40
  -6  -8   5   56.79   40.30
  -6   8  -5   44.90   48.40
  -6  -8   5   62.59   37.80
  -6  -8   5   24.50   29.30
  -6   8  -5  108.19   41.80
   6  -8  -5   12.80   37.80
   6   8   5   85.69   37.80
  -6   8   5  -10.00   44.30
  -6   8   5   -0.50   47.50
   6  -8   5   11.00   38.30
   6   8  -5   64.99   40.40
  -6   8   5   75.99   43.80
   6   8  -5   37.90   43.70
   6  -8   5   79.09   38.10
  -6  -8  -5   86.79   29.20
  -6  -8   6   62.79   36.20
  -6   8  -6  -46.20   53.29
  -6  -8   6   75.99   47.80
   6   8   6   26.00   37.60
   6   8   6    0.00   38.70
  -6  -8   6   31.40   44.80
   6  -8  -6  -19.70   57.69
   6  -8  -6   24.50   41.10
  -6   8   6  142.39   52.49
   6   8  -6    7.60   52.89
   6   8  -6   53.19   50.49
  -6  -8  -6    0.80   58.49
  -6  -8  -6   24.90   38.30
  -6   8   6  -30.30   56.59
   6  -8   6  -63.69   43.50
  -6   8   6    3.50   51.59
   6  -8  -7   51.69   49.10
  -6   8  -7   81.19   74.39
  -6  -8   7   24.40   59.69
   6   8   7   70.99   54.59
  -6  -8   7   86.19   58.09
   6   8   7   -8.30   51.09
  -6  -8   7   76.59   39.10
   6  -8  -7  287.47   83.99
   6   8   7   95.19   56.49
  -6  -8  -7   10.40   44.20
  -6  -8  -7   30.30   54.59
  -6   8   7   22.10   56.89
   6  -8   7   19.60   51.09
   6   8  -7  -33.80   60.59
  -6   8   7   81.49   68.29
  -6   8   7  170.68   75.29
   6  -8   7   72.39   52.69
   6   8  -7   13.50   74.49
  -6   9   0   22.70   33.20
   6   9   0  -10.60   27.50
   6  -9   0   19.70   29.80
  -6  -9   0   11.40   26.60
   6  -9   0   17.30   24.40
  -6  -9   0  -10.40   21.50
  -6   9   0  -12.70   32.00
   6   9   0  -10.80   24.90
  -6   9   0   -0.70   29.30
   6   9   1   93.89   25.70
   6  -9  -1   97.29   33.70
  -6   9  -1  119.19   28.60
   6  -9  -1  123.89   32.50
  -6  -9   1   77.39   25.50
  -6   9  -1  102.29   34.80
  -6   9  -1   97.69   30.10
   6   9   1   96.39   26.20
   6  -9   1   94.39   33.00
   6   9  -1   96.49   28.90
  -6   9   1   71.19   36.30
  -6  -9  -1   76.49   23.90
   6  -9   1   87.99   31.20
  -6   9   1   96.49   36.00
  -6  -9  -1   81.39   26.50
   6   9  -1   70.49   28.90
  -6   9   1  105.89   36.40
   6   9   2  321.77   38.70
   6  -9  -2  339.97   39.60
   6  -9  -2  340.17   38.90
  -6   9  -2  303.07   28.70
  -6  -9   2  356.66   34.60
  -6   9  -2  267.57   37.70
  -6   9  -2  275.57   40.80
  -6  -9   2  324.87   37.40
   6   9   2  350.06   35.10
   6   9   2  290.47   41.90
   6  -9   2  329.37   39.00
  -6  -9  -2  331.17   37.30
  -6   9   2  325.97   37.60
   6   9  -2  365.66   37.80
  -6  -9  -2  333.17   30.60
  -6   9   2  342.97   38.90
   6  -9   2  308.77   38.00
  -6   9   2  318.77   38.90
   6   9  -2  361.16   37.60
  -6   9  -3  348.27   51.19
  -6   9  -3  383.06   41.60
   6   9   3  377.26   41.90
   6  -9  -3  427.46   42.90
  -6  -9   3  344.37   37.50
  -6   9  -3  372.96   32.50
   6  -9  -3  356.76   44.70
   6   9   3  400.46   47.60
   6   9   3  309.27   34.70
  -6   9  -3  341.97   32.00
   6   9  -3  376.16   41.80
   6  -9   3  340.37   41.60
   6   9  -3  352.46   41.40
  -6   9   3  347.57   40.30
  -6   9   3  401.26   40.80
  -6  -9  -3  340.37   31.20
  -6   9   3  329.87   48.70
  -6  -9  -3  388.46   43.10
   6  -9   3  395.66   42.20
   6  -9  -4   -7.50   36.90
  -6  -9   4  -19.40   33.70
   6   9   4  -53.39   33.70
   6   9   4   11.00   31.50
   6  -9  -4   47.60   43.30
  -6  -9   4  -48.00   26.60
   6   9   4   40.10   35.50
  -6  -9   4   51.99   37.00
  -6   9  -4  -56.89   36.60
  -6   9  -4   -5.30   38.20
  -6   9  -4   -6.60   14.20
  -6   9   4    0.70   42.30
  -6   9   4  -16.90   44.90
   6  -9   4  -11.10   35.40
  -6   9   4   -6.90   47.80
   6   9  -4  -34.40   38.20
   6  -9   4  -15.50   36.20
  -6  -9  -4    2.70   27.00
   6   9  -4   99.19   40.50
  -6   9  -5   99.79   43.90
  -6  -9   5   71.49   34.60
   6   9   5   47.80   38.10
   6   9   5   78.59   55.49
  -6   9  -5   92.79   52.89
   6  -9  -5   61.79   41.80
  -6  -9   5   63.09   42.00
   6   9   5   88.39   41.60
  -6  -9   5  103.39   44.30
   6  -9  -5   12.00   48.80
   6  -9   5   51.89   42.40
   6   9  -5    2.80   48.10
   6   9  -5  138.29   50.09
  -6   9   5  104.39   51.09
  -6  -9  -5  117.09   34.50
  -6   9   5   67.59   49.10
   6  -9   5   55.99   44.10
  -6   9   5   17.40   52.29
  -6  -9   6  -37.70   50.59
   6  -9  -6   10.30   58.89
   6   9   6   27.30   49.70
   6   9   6  -27.80   49.99
  -6  -9   6  -14.00   31.00
  -6   9  -6   57.19   52.99
  -6  -9   6   17.40   47.10
   6  -9  -6  -37.60   45.00
  -6   9  -6  -49.10   49.20
   6   9   6   93.99   41.70
  -6   9   6  -36.60   59.19
  -6  -9  -6   -9.40   40.80
  -6   9   6  105.49   55.59
   6   9  -6   -6.40   57.79
   6   9  -6   -8.40   55.69
  -6   9   6   69.79   62.69
  -6  -9  -6   72.09   40.70
  -6   9  -7  322.27   69.59
   6  10   0  672.13   49.50
  -6  10   0  827.52   63.09
  -6  10   0  641.44   52.19
   6 -10   0  728.33   51.49
  -6  10   0  721.03   61.29
  -6 -10   0  691.63   48.50
   6 -10   0  725.43   51.29
  -6 -10   0  700.63   51.39
   6  10   0  672.33   52.59
   6 -10  -1   91.69   34.90
  -6  10  -1   55.99   36.90
   6  10   1   10.00   32.20
  -6 -10   1    5.10   32.70
   6  10   1   21.10   32.60
  -6  10  -1   41.60   32.70
  -6  10  -1  -13.00   30.30
   6 -10  -1   62.39   35.30
  -6  10   1  -14.00   37.40
  -6 -10  -1   44.80   24.50
  -6 -10  -1  -21.30   23.90
   6 -10   1   -4.60   27.50
  -6  10   1   33.80   37.20
   6  10  -1   20.40   30.00
   6  10  -1   -6.40   30.30
  -6  10   1  -64.39   38.50
   6 -10   1   -7.20   32.90
   6  10   2  128.39   39.00
  -6  10  -2  160.78   43.40
  -6 -10   2   97.79   38.00
   6 -10  -2  165.48   32.90
   6 -10  -2  141.49   39.50
  -6 -10   2  136.59   34.60
  -6  10  -2  160.28   40.90
   6  10   2  100.49   37.10
   6  10   2  107.69   36.40
  -6  10  -2  157.68   29.30
  -6 -10  -2  180.38   28.80
   6  10  -2  133.39   36.20
   6 -10   2  129.89   33.90
  -6  10   2   89.29   44.40
  -6 -10  -2  100.29   29.10
  -6  10   2  156.68   38.80
   6 -10   2  142.79   38.80
   6  10  -2  123.79   36.40
  -6  10   2   63.49   33.70
   6  10   3  813.62   65.89
   6  10   3  780.82   58.69
   6  10   3  785.62   57.99
  -6  10  -3  831.62   70.49
  -6  10  -3  837.12   65.59
  -6 -10   3  922.01   63.09
   6 -10  -3  810.52   69.19
   6 -10  -3  815.72   67.19
  -6  10  -3  800.82   41.10
  -6  10   3  848.32   70.69
   6 -10   3  868.01   67.59
  -6  10   3  947.61   72.09
   6  10  -3  844.12   65.49
  -6 -10  -3  807.92   49.10
   6 -10   3  868.51   68.99
   6  10  -3  785.12   64.69
  -6  10   3  854.01   72.79
   6 -10  -4  -10.60   40.80
   6  10   4   36.70   46.00
  -6 -10   4   13.70   38.00
   6  10   4    0.40   32.90
  -6 -10   4   -9.80   38.50
   6 -10  -4  -45.70   51.29
  -6  10  -4   -5.60   49.70
  -6  10  -4   17.70   46.40
   6  10   4  -28.20   49.00
  -6  10  -4   11.00   23.50
  -6  10  -4    3.10   19.90
  -6  10   4  -28.00   49.99
   6  10  -4  -41.00   33.70
   6 -10   4  -33.00   37.90
   6 -10   4  -11.60   40.70
   6  10  -4    8.70   43.40
  -6 -10  -4   36.60   29.80
  -6  10   4  -66.69   45.60
   6  10   5 1197.08   79.09
  -6 -10   5 1367.16   83.29
   6  10   5 1383.36   88.79
   6 -10  -5 1487.55   82.59
   6 -10  -5 1386.86   97.29
  -6  10  -5 1169.48   86.89
  -6 -10   5 1290.57   79.99
  -6  10  -5 1131.59   81.59
   6  10   5 1141.89   71.89
  -6 -10  -5 1318.47   63.19
  -6  10   5 1277.77   89.49
   6 -10   5 1292.97   82.39
  -6  10   5 1322.67   90.09
   6 -10   5 1266.57   88.79
  -6  10   5 1150.68   92.39
   6  10  -5 1214.88   93.49
   6  10  -5 1281.57   86.99
   6  10   6    7.10   47.00
  -6 -10   6  -35.30   50.39
   6  10   6   49.20   53.49
  -6  10  -6   96.49   61.29
  -6  10  -6   -0.40   54.89
   6  10   6   38.80   53.39
   6 -10  -6  -27.30   63.59
  -6 -10   6  119.89   56.09
   6 -10  -6   44.10   49.20
  -6 -10  -6  -27.90   38.60
   6 -10   6   52.99   50.19
  -6  10   6 -119.19   62.39
  -6  10   6    4.00   45.00
   6  10  -6   23.20   56.69
  -6  10   6   25.00   61.89
  -6 -11   0   13.50   33.80
  -6 -11   0   30.20   33.60
  -6  11   0   10.70   40.60
  -6  11   0  -46.80   40.40
   6 -11   0   41.60   36.10
   6  11   0   -3.60   31.50
   6  11   0   28.70   32.40
   6 -11   0   28.30   35.60
  -6  11   0   56.59   35.40
  -6  11  -1   23.40   42.40
  -6 -11   1    7.60   30.90
   6  11   1    9.00   39.50
   6 -11  -1  -24.70   37.20
  -6  11  -1   29.30   42.20
   6  11   1   22.00   33.40
   6 -11  -1  -15.10   35.60
   6  11   1    3.30   34.80
  -6  11  -1    9.20   30.60
  -6  11   1   -4.70   33.60
  -6 -11  -1   31.30   31.00
  -6  11   1  -28.40   42.20
  -6  11   1   -4.70   39.90
   6  11  -1   55.19   34.30
   6 -11   1   30.60   29.70
   6  11  -1   34.30   35.60
  -6 -11  -1  -37.40   30.30
   6 -11   1   45.00   37.80
   6 -11  -2  509.45   51.59
   6  11   2  630.54   65.59
  -6  11  -2  565.34   52.29
  -6 -11   2  645.74   51.29
  -6  11  -2  650.13   47.80
   6 -11  -2  567.44   51.39
   6  11   2  530.75   59.89
   6  11   2  474.75   55.09
   6 -11   2  522.75   49.60
   6  11  -2  546.75   61.39
  -6 -11  -2  509.55   50.19
  -6  11   2  430.86   55.09
  -6  11   2  616.84   57.59
  -6  11   2  480.75   48.30
   6 -11   2  562.74   53.19
   6  11  -2  567.44   62.79
  -6  11  -3   51.99   49.90
   6  11   3   63.39   44.30
   6  11   3   -1.90   39.30
  -6  11  -3  -35.00   43.00
  -6  11  -3    3.60   25.80
   6  11   3   15.30   40.10
  -6 -11   3   16.90   35.10
   6 -11  -3  -20.00   33.80
  -6  11   3  -23.00   38.90
   6  11  -3  -25.20   42.10
  -6  11   3  -59.29   46.80
   6 -11   3   14.80   42.30
  -6  11   3    6.10   47.50
  -6 -11  -3   63.69   31.40
   6  11  -3   13.90   39.10
   6 -11   3  -21.60   38.90
   6  11   4  329.47   52.89
  -6 -11   4  392.26   56.39
  -6  11  -4  367.26   52.69
  -6  11  -4  302.47   28.20
  -6  11  -4  277.87   55.79
  -6 -11   4  238.28   44.60
   6 -11  -4  297.37   50.59
   6 -11  -4  229.28   54.59
   6  11   4  308.17   50.89
   6  11   4  149.39   50.59
   6 -11   4  313.87   49.30
   6  11  -4  411.36   54.69
  -6 -11  -4  280.67   38.50
  -6  11   4  258.67   59.59
  -6  11   4  198.68   48.50
  -6  11   4  247.48   57.59
   6 -11   4  217.98   51.29
   6  11  -4  192.78   51.19
   6 -11  -5   51.29   60.19
  -6 -11   5   21.10   46.80
  -6 -11   5   16.30   59.99
   6  11   5  -18.00   47.70
  -6  11  -5  -35.40   60.39
   6  11   5   -5.30   46.90
   6 -11  -5  -10.10   46.40
  -6  11  -5    0.60   53.69
   6  11   5   44.50   40.40
   6  11  -5   58.19   57.59
  -6  11   5  -43.30   59.39
   6  11  -5   71.29   59.59
  -6 -11  -5 -107.19   39.00
   6 -11   5   76.59   53.89
  -6  11   5   93.99   62.09
  -6 -11  -5   37.50   47.70
  -6  11   5  -30.50   46.00
   6 -11   5    1.20   48.70
   6  11   6  204.58   64.79
  -6 -11   6   64.89   56.79
  -6  11  -6  200.88   66.59
   6 -11  -6  262.97   71.89
  -6  11  -6  197.78   94.89
   6  11   6  199.48   60.99
   6 -11  -6   89.29   55.89
   6  11   6  117.09   60.69
  -6 -11   6  169.18   64.19
  -6 -11  -6   91.19   44.00
   6 -11   6   84.19   67.89
   6 -11   6  103.09   60.89
  -6  11   6  148.39   62.19
   6  11  -6   89.59   66.79
  -6 -11  -6   92.79   85.69
  -6  11   6  173.98   74.19
   6  11  -6  132.69   70.89
  -6  12   0  208.68   47.30
   6 -12   0  217.38   45.00
  -6 -12   0  231.88   42.30
   6 -12   0  241.78   43.70
   6  12   0  222.88   41.30
  -6  12   0  274.57   50.39
   6  12   0  241.28   41.40
  -6  12   0  164.48   42.90
  -6 -12   0  231.08   37.70
   6 -12  -1   81.69   35.20
  -6  12  -1   50.59   34.40
   6  12   1  106.09   45.00
  -6 -12   1  111.39   37.30
  -6  12  -1   84.89   38.60
   6  12   1  -13.80   35.50
   6 -12  -1   78.39   41.30
   6  12   1   50.19   36.00
  -6  12   1  139.09   47.50
   6 -12   1   59.29   40.90
   6 -12   1   93.59   42.00
  -6 -12  -1   99.79   33.40
   6  12  -1   70.79   39.90
  -6  12   1   65.09   44.40
  -6 -12  -1   60.19   35.80
   6  12  -1   20.30   38.10
  -6  12   1  105.19   39.70
   6  12   2  113.09   42.10
   6  12   2   67.69   38.50
  -6 -12   2   97.99   39.90
   6 -12  -2   88.59   48.10
  -6  12  -2   94.39   52.99
  -6  12  -2   90.59   36.50
  -6  12  -2   88.99   48.50
   6 -12  -2  106.69   48.60
   6  12  -2   75.89   44.20
   6  12  -2   68.59   43.70
   6 -12   2  -27.80   41.20
  -6  12   2  -13.40   51.69
   6 -12   2  102.19   47.20
  -6 -12  -2  -29.70   35.70
  -6  12   2  104.49   49.99
  -6 -12  -2   64.29   35.80
  -6  12   2   61.29   50.09
   6  12   3  505.15   54.39
  -6 -12   3  529.85   59.59
   6 -12  -3  347.17   54.49
   6 -12  -3  494.35   57.99
  -6 -12   3  640.54   65.99
  -6  12  -3  454.65   63.89
  -6  12  -3  437.66   46.20
   6  12   3  450.55   57.69
  -6  12  -3  376.56   57.19
   6  12   3  451.55   53.09
   6  12  -3  498.25   53.69
  -6 -12  -3  501.05   43.90
  -6  12   3  474.95   66.89
   6 -12   3  490.45   58.79
  -6  12   3  454.35   59.19
   6 -12   3  402.06   55.39
   6  12  -3  449.46   55.29
  -6  12   3  397.16   59.69
  -6  12  -4  100.69   29.00
   6 -12  -4  138.09   51.79
   6  12   4   74.19   60.09
  -6  12  -4   38.80   53.49
  -6 -12   4   65.89   51.19
  -6  12  -4  130.69   64.89
  -6 -12   4   63.89   57.49
   6 -12  -4  102.89   56.69
   6  12   4   30.90   46.70
   6  12   4  158.88   51.69
  -6  12   4   12.80   58.79
   6  12  -4  114.99   54.79
  -6  12   4   93.99   62.69
  -6 -12  -4   35.60   37.80
   6  12  -4   23.70   57.19
  -6 -12  -4   99.19   40.90
  -6  12   4   37.00   56.69
   6 -12   4   86.99   54.99
   6 -12   4  136.39   51.19
  -6  12  -5  895.71   93.39
   6 -12  -5 1109.69   90.49
  -6 -12   5 1040.30   81.69
   6  12   5 1050.89   93.99
   6  12   5  897.51   84.09
   6 -12  -5  917.31   81.09
  -6  12  -5  989.30   83.29
  -6 -12   5  860.81   87.19
   6  12  -5  940.41   98.79
   6  12  -5  953.50   89.89
  -6 -12  -5  987.30   73.59
  -6 -12  -5 1026.90   81.39
   6 -12   5  983.90  102.39
  -6  12   5 1043.60  108.29
  -6  12   5  911.21   92.19
  -6 -13   0   62.69   42.90
   6  13   0  -36.70   39.90
  -6  13   0   52.79   44.00
  -6  13   0  -49.20   41.60
   6 -13   0  -67.49   41.10
  -6 -13   0   69.99   41.50
   6  13   0   -7.00   41.40
   6 -13   0    4.10   45.60
  -6  13  -1   50.09   45.00
   6  13   1   52.39   42.70
   6  13   1  105.89   38.50
  -6 -13   1   13.00   40.60
   6 -13  -1   70.09   45.90
  -6  13  -1   60.89   51.69
  -6 -13   1  -25.50   29.40
  -6  13  -1    5.00   52.89
  -6  13   1   51.99   46.20
  -6 -13  -1   13.00   41.00
  -6  13   1   74.09   59.29
   6 -13   1  125.19   43.00
  -6 -13  -1   17.60   41.20
   6  13  -1   39.20   49.99
   6 -13   1   54.59   47.00
   6  13  -1  -10.60   42.70
  -6  13   1   41.30   53.89
   6  13   2  444.26   61.69
   6 -13  -2  318.87   54.39
  -6  13  -2  427.46   45.80
   6  13   2  386.46   50.69
  -6  13  -2  312.27   57.39
  -6 -13   2  388.56   48.80
   6 -13  -2  361.06   57.99
   6  13   2  384.86   53.49
  -6  13  -2  431.56   65.59
  -6  13   2  284.77   57.09
  -6 -13  -2  259.17   44.80
  -6  13   2  448.96   65.99
  -6 -13  -2  327.67   46.90
   6  13  -2  379.96   55.19
  -6  13   2  378.06   62.49
   6 -13   2  433.56   55.89
   6  13  -2  404.76   57.99
   6 -13   2  382.96   50.19
   6  13   3  138.59   53.19
  -6  13  -3  129.59   55.99
  -6  13  -3   33.10   70.69
  -6 -13   3   87.69   52.19
   6 -13  -3  142.19   49.40
  -6  13  -3  122.09   33.30
   6 -13  -3  120.79   55.89
   6  13   3   96.79   43.60
   6  13   3   48.60   49.30
  -6 -13   3  283.47   49.99
   6 -13   3  197.88   57.39
  -6  13   3  158.28   63.59
   6 -13   3  130.89   54.39
   6  13  -3  209.18   54.49
  -6  13   3  180.68   55.79
  -6  13   3  232.08   77.09
  -6 -13  -3   72.09   38.50
   6  13  -3   61.69   52.29
  -6 -13  -3   60.19   41.70
  -6 -13   4   69.69   52.29
   6 -13  -4   -4.70   56.19
   6 -13  -4  107.29   61.19
  -6  13  -4   84.49   32.50
  -6  13  -4  185.98   65.39
  -6 -13   4  100.09   47.80
   6  13   4  135.79   61.39
   6  13   4  100.49   66.79
  -6  13  -4   81.99   60.89
   6  13   4  267.97   54.79
  -6  13   4  -90.29   54.99
   6  13  -4   20.50   66.59
   6 -13   4   31.80   59.09
  -6 -13  -4   59.09   42.90
   6 -13   4   70.79   56.49
  -6  13   4   61.59   64.99
   6  13  -4  102.19   61.89
  -6  14   0 1292.97   95.49
   6  14   0 1203.18   86.99
  -6 -14   0 1196.98   89.09
  -6  14   0 1275.37   76.09
  -6  14   0 1042.70   94.09
   6 -14   0 1244.78   96.19
  -6 -14   0 1126.39   95.89
   6  14   0 1289.07   80.29
   6  14   0 1377.66   95.19
   6 -14   0 1256.07   86.89
   6  14   1   98.39   58.59
   6  14   1   50.59   47.30
  -6  14  -1   69.59   58.39
   6 -14  -1   77.19   49.99
  -6  14  -1   91.09   41.20
  -6  14  -1  124.19   57.79
   6 -14  -1   73.59   43.90
   6  14   1   38.10   38.30
  -6 -14   1   41.90   49.80
  -6 -14   1  124.09   52.49
   6  14  -1   32.80   49.80
  -6 -14  -1   -4.00   41.70
  -6  14   1  166.08   51.89
  -6  14   1   -6.00   55.19
   6  14  -1   90.29   51.09
  -6 -14  -1   32.20   44.00
   6 -14   1  146.09   49.30
  -6  14   1  -12.70   58.49
   6  14   2  296.47   48.00
  -6  14  -2  308.77   65.89
  -6 -14   2  255.37   53.59
  -6  14  -2  315.37   48.50
   6 -14  -2  297.47   59.69
   6  14   2  347.37   64.99
   6  14   2  316.87   53.39
  -6  14  -2  341.67   68.59
   6 -14  -2  382.56   57.39
  -6 -14   2  349.17   59.29
   6  14  -2  319.97   72.89
  -6  14   2  260.57   57.89
  -6 -14  -2  341.57   47.10
   6 -14   2  312.77   56.89
  -6 -14  -2  324.87   45.00
   6  14  -2  394.86   62.89
  -6  14   2  271.57   65.59
  -6  14   2  207.08   63.09
   6 -14  -3   87.99   63.39
   6  14   3   13.70   52.19
  -6 -14   3    2.10   56.49
  -6 -14   3   24.70   49.40
  -6  14  -3   -9.70   61.09
  -6  14  -3    6.90   68.59
   6  14   3   45.30   52.19
   6 -14  -3   60.59   55.39
   6  14   3  110.99   68.79
  -6  14  -3   62.39   40.30
  -6  14   3  -90.49   72.09
  -6  14   3  108.49   57.29
[truncated: 14,711,906 more chars]
